# Supplementary material for: Reconstruction of missing data in transferred generative adversarial networks with small sample data
Source: PLoS One. 2025 Jun 5;20(6):e0322323. doi: 10.1371/journal.pone.0322323 (PMC12140267; doi:10.1371/journal.pone.0322323)
Supplement: S1 Data — (ZIP) [file pone.0322323.s001.zip]

Archive with 34 entries (33 files):
- Dataset/
- Dataset/DCBSDY0417.xls
- Dataset/DCBSDY0418.xls
- Dataset/DCBSDY0419.xls
- Dataset/DCBSDY0420.xls
- Dataset/DCBSDY0421.xls
- Dataset/DCBSDY0422.xls
- Dataset/DCBSDY0423.xls
- Dataset/DCBSDY0424.xls
- Dataset/DCBSDY0425.xls
- Dataset/DCBSDY0426.xls
- Dataset/DCBSDY0427.xls
- Dataset/DCBSDY0428.xls
- Dataset/DCBSDY0429.xls
- Dataset/DCBSDY0430.xls
- Dataset/DCBSDY0501.xls
- Dataset/DCBSDY0502.xls
- Dataset/DCBSDY0503.xls
- Dataset/DCBSDY0504.xls
- Dataset/DCBSDY0505.xls
- Dataset/DCBSDY0506.xls
- Dataset/DCBSDY0507.xls
- Dataset/DCBSDY0508.xls
- Dataset/DCBSDY0509.xls
- Dataset/DCBSDY0510.xls
- Dataset/DCBSDY0511.xls
- Dataset/DCBSDY0512.xls
- Dataset/DCBSDY0513.xls
- Dataset/DCBSDY0514.xls
- Dataset/DCBSDY0515.xls
- Dataset/DCBSDY0516.xls
- Dataset/DCBSDY0517.xls
- Dataset/DCBSDY0518.xls
- Dataset/DCBSDY0519.xls
