# Supplementary material for: Reconstruction of missing data in transferred generative adversarial networks with small sample data
Source: PLoS One. 2025 Jun 5;20(6):e0322323. doi: 10.1371/journal.pone.0322323 (PMC12140267; doi:10.1371/journal.pone.0322323)
Supplement: S1 Data — (ZIP) [file pone.0322323.s001.zip › Dataset/DCBSDY0417.xls]

## Sheet: 报表
Serial Number	Determine the maximum value of direct current voltage (in volts)	Locate the minimum value of DC voltage (in volts)	Average value of DC voltage (volts)）	Locate the maximum value of the AC voltage (in volts)	Locate the minimum value of the AC voltage (in volts)	Average value of AC voltage (volts) for positioning	Maximum reverse DC voltage (volts)	Minimum reverse-phase DC voltage (volts)	Average value of reverse-phase DC voltage (volts)	Maximum value of reverse-phase AC voltage (volts)	Minimum value of reverse-phase AC voltage (volts)	Average value of reverse-phase AC voltage (volts)	Maximum value of AC voltage between X1 and X2 (volts)	Minimum value of AC voltage between X1 and X2 (volts)	Average value of AC voltage between X1 and X2 (volts)	Maximum value of DC voltage (V) of X1X2	Minimum value of DC voltage (V) of X1X2	Average value of DC voltage (V) of X1X2	The maximum value of AC voltage between X1 and X3 (volts)）	Minimum value of AC voltage of X1X3 (volts)	Average value of AC voltage (X1X3) (volts)	Maximum value of DC voltage (V) of X1X3	Minimum value of DC voltage (V) of X1X3	Average value of DC voltage (X1X3) (volts)
Filtering
1	22.41(00:05:03)	22.07(02:51:31)	22.26	73.41(00:05:03)	72.70(01:12:16)	72.86	22.65(01:14:25)	22.34(00:15:53)	22.46	72.64(00:12:29)	71.75(01:15:28)	71.99	64.04(00:05:03)	63.34(01:12:21)	63.50	22.48(03:12:02)	22.17(02:08:19)	22.28	63.76(02:49:41)	63.04(00:13:32)	63.24	22.26(03:03:27)	21.91(00:03:53)	22.00
2	22.01(01:44:19)	20.52(00:33:43)	21.84	77.09(00:33:43)	72.34(01:12:37)	72.50	22.27(02:18:53)	21.94(01:01:20)	22.08	72.00(00:09:16)	71.06(00:38:24)	71.27	65.72(00:33:43)	63.10(01:13:41)	63.17	22.51(00:08:28)	21.28(00:33:43)	22.22	63.02(02:08:39)	62.26(00:06:29)	62.53	22.12(03:03:27)	21.78(00:05:57)	21.86
3	22.39(00:12:04)	22.11(02:08:19)	22.14	72.83(02:50:26)	72.10(01:15:09)	72.33	21.73(02:36:12)	21.36(00:06:36)	21.51	72.38(00:09:15)	71.56(00:06:09)	71.79	64.26(00:09:50)	63.54(00:08:39)	63.79	22.54(01:15:58)	22.23(01:16:03)	22.38	63.90(02:18:53)	63.28(00:03:56)	63.39	21.89(03:05:24)	21.56(00:03:53)	21.70
4	22.08(03:16:19)	21.74(01:15:57)	21.98	72.17(01:15:57)	71.11(02:42:34)	71.49	21.62(02:49:42)	21.25(00:05:58)	21.37	72.03(01:48:54)	71.23(00:02:43)	71.47	63.98(00:05:03)	63.36(01:46:35)	63.50	22.41(00:21:23)	22.14(01:33:32)	22.25	63.68(01:44:39)	62.90(00:09:21)	63.09	22.07(01:13:00)	21.75(00:02:40)	21.90
5	21.87(02:35:14)	21.56(02:35:19)	21.78	72.90(00:09:50)	72.17(00:08:43)	72.36	22.13(01:15:23)	21.92(00:02:40)	22.00	72.33(02:56:55)	71.51(00:02:49)	71.72	63.78(03:03:47)	63.18(02:08:25)	63.33	22.06(00:09:50)	21.69(02:08:19)	21.84	64.06(02:08:39)	63.36(01:15:25)	63.58	22.05(02:49:42)	21.71(00:03:53)	21.84
6	22.60(00:00:00)	22.23(02:08:24)	22.38	71.75(01:13:39)	70.87(02:22:06)	71.04	22.33(02:08:44)	22.03(00:06:04)	22.15	71.77(01:14:31)	71.10(00:06:10)	71.20	63.88(01:33:38)	63.18(02:17:35)	63.53	22.74(00:09:55)	22.43(02:15:45)	22.73	63.50(02:08:44)	62.82(00:06:05)	62.90	22.62(03:03:33)	22.32(01:49:00)	22.37
7	22.78(03:03:53)	22.47(03:00:57)	22.59	73.06(00:35:49)	72.32(02:41:18)	72.65	22.68(03:03:33)	22.41(00:06:04)	22.53	71.75(01:44:45)	71.02(01:31:09)	71.22	63.68(01:44:25)	63.12(01:18:01)	63.21	22.25(03:16:25)	21.95(02:35:20)	22.09	63.22(01:49:00)	62.50(00:12:15)	62.72	22.33(02:58:03)	21.99(00:06:04)	22.07
8	22.45(02:17:14)	22.14(02:17:22)	22.26	72.22(03:16:25)	71.51(02:21:33)	71.67	22.11(03:03:33)	21.84(00:06:04)	21.94	72.57(02:08:45)	71.84(00:06:09)	71.98	63.38(00:09:56)	62.74(02:39:40)	63.01	22.10(03:16:25)	21.80(02:15:45)	22.00	63.54(02:58:03)	62.96(00:38:33)	63.06	22.05(01:44:45)	21.71(00:11:50)	21.85
9	22.28(01:46:11)	21.98(02:39:20)	22.13	72.43(00:09:55)	71.79(00:47:06)	71.96	22.00(02:22:23)	21.69(00:06:04)	21.85	71.45(03:03:33)	70.61(00:06:07)	70.79	63.82(00:21:28)	63.28(02:18:34)	63.59	22.39(01:33:38)	22.05(02:39:24)	22.25	63.82(01:14:31)	63.20(00:11:54)	63.40	22.32(02:15:19)	21.95(00:06:04)	22.04
10	22.28(02:53:50)	0.00(02:15:45)	22.15	235.00(02:15:45)	70.64(00:22:55)	70.85	22.25(03:21:03)	21.96(00:38:26)	22.09	71.49(02:36:18)	70.69(00:12:07)	70.81	200.00(02:15:45)	62.12(02:18:37)	62.45	21.99(03:03:53)	0.00(02:15:45)	21.86	62.64(02:08:45)	61.86(01:39:15)	62.18	21.99(02:57:01)	21.66(00:11:48)	21.85
11	22.04(03:24:50)	21.77(17:17:24)	21.90	71.98(03:24:50)	71.25(17:20:24)	71.47	22.44(17:06:44)	22.13(15:14:16)	22.20	72.17(16:53:16)	71.44(09:51:07)	71.68	62.68(03:24:50)	62.22(17:17:33)	62.37	22.23(00:00:00)	21.82(17:17:24)	22.06	62.96(09:51:03)	62.42(11:45:41)	62.69	22.29(03:24:32)	22.09(11:45:37)	22.13
12	22.32(00:00:00)	22.03(12:46:30)	22.12	71.79(03:24:50)	71.25(17:17:28)	71.31	22.73(03:24:32)	22.50(15:14:16)	22.54	71.12(03:24:32)	70.56(09:51:09)	70.67	62.96(03:24:50)	62.58(08:58:51)	62.90	22.23(03:24:50)	21.96(12:46:30)	22.07	62.94(11:45:37)	62.46(03:24:35)	62.58	21.94(11:45:37)	21.81(15:14:16)	21.86
13	22.30(00:00:00)	22.03(03:24:51)	22.13	72.45(03:24:51)	71.72(12:46:59)	72.00	21.93(09:51:03)	21.80(15:14:16)	21.85	71.91(09:51:03)	71.35(09:51:04)	71.38	63.58(03:24:51)	63.04(10:21:08)	63.10	22.24(00:00:00)	22.00(12:46:30)	22.09	63.20(15:14:16)	62.74(03:24:34)	62.85	22.18(09:51:03)	22.14(03:24:33)	22.14
14	22.36(03:24:50)	22.23(10:20:52)	22.29	72.76(05:06:13)	72.03(12:46:54)	72.34	22.08(03:24:32)	21.91(09:51:03)	21.99	72.83(11:45:37)	72.38(11:45:38)	72.39	63.34(03:24:50)	62.80(17:18:26)	63.02	22.14(03:24:50)	22.01(12:46:30)	22.10	64.14(15:14:16)	63.70(03:24:33)	63.75	21.83(11:45:37)	21.52(03:24:32)	21.57
15	22.67(00:00:00)	22.29(10:20:52)	22.54	72.64(03:24:50)	71.82(17:17:54)	72.27	21.86(09:51:03)	21.63(15:14:16)	21.70	71.79(15:14:16)	71.25(11:45:56)	71.40	63.72(03:24:50)	63.18(17:17:43)	63.38	22.27(03:24:50)	21.92(17:17:25)	22.08	63.40(09:51:03)	63.02(09:51:05)	63.16	21.96(03:24:32)	21.77(15:14:16)	21.82
16	21.88(00:00:00)	21.68(18:45:47)	21.78	71.73(03:26:16)	70.91(18:46:06)	71.16	22.02(03:26:01)	21.82(03:24:43)	21.85	71.40(14:30:26)	70.91(03:24:50)	70.95	63.78(03:25:05)	63.16(09:53:14)	63.25	22.60(03:25:05)	22.27(15:42:53)	22.39	63.26(17:42:15)	62.58(09:16:30)	62.87	22.27(03:24:43)	22.10(09:16:15)	22.16
17	21.96(00:00:00)	21.74(15:42:53)	21.83	71.98(03:25:05)	71.15(15:42:59)	71.40	22.05(16:54:01)	21.81(03:26:01)	21.92	71.54(17:42:15)	70.89(09:16:17)	70.98	63.64(03:25:05)	63.10(09:53:21)	63.17	22.08(03:25:05)	21.87(15:42:53)	21.94	63.28(17:42:15)	62.64(03:24:49)	62.86	22.17(16:54:01)	22.07(09:16:15)	22.12
18	22.00(03:26:16)	21.66(18:45:48)	21.87	71.91(03:25:06)	71.09(09:54:41)	71.47	22.17(14:30:27)	21.97(03:24:44)	22.08	71.24(03:24:44)	70.59(09:16:18)	70.76	63.60(03:26:16)	63.00(15:43:04)	63.10	21.63(03:26:16)	21.41(17:35:31)	21.58	63.02(17:42:15)	62.18(09:21:53)	62.46	21.74(03:24:44)	21.68(03:26:01)	21.71
19	22.14(00:00:00)	21.77(09:53:11)	21.97	71.63(03:25:05)	70.69(15:43:27)	71.08	22.55(03:26:01)	22.31(03:24:43)	22.37	71.26(03:24:43)	70.63(16:54:06)	70.86	63.18(03:26:16)	62.56(15:45:35)	62.81	22.35(03:26:16)	22.01(17:35:30)	22.21	63.42(14:30:26)	62.96(03:24:49)	63.11	22.38(17:42:15)	22.21(03:26:01)	22.30
20	22.37(03:26:16)	22.13(18:45:48)	22.24	71.15(03:10:47)	70.45(18:46:02)	70.75	21.91(03:26:01)	21.70(14:30:26)	21.76	71.52(17:42:15)	70.89(03:24:51)	71.00	63.38(03:25:06)	62.74(09:53:28)	62.95	22.26(00:00:00)	22.10(09:53:11)	22.22	63.60(03:24:44)	63.16(09:16:16)	63.21	22.06(14:30:26)	21.89(03:26:01)	21.97
21	22.29(02:24:46)	21.97(02:24:50)	22.00	73.58(00:36:07)	72.94(03:10:09)	73.13	22.14(00:56:36)	21.90(00:44:05)	21.97	72.54(03:10:27)	71.82(00:27:37)	71.88	64.54(01:42:25)	63.90(01:41:00)	63.96	21.54(01:40:52)	21.30(03:10:05)	21.38	64.10(01:42:03)	63.50(00:35:50)	63.56	22.07(01:56:04)	21.75(00:56:36)	21.86
22	22.56(00:00:00)	22.41(02:04:17)	22.41	72.94(00:36:08)	72.29(01:41:19)	72.46	22.27(03:10:28)	21.93(00:27:33)	21.97	72.57(03:10:28)	71.79(01:28:48)	71.93	64.28(00:36:08)	63.74(01:40:58)	63.82	21.92(02:24:46)	21.54(03:10:50)	21.54	64.22(02:05:03)	63.54(00:51:37)	63.79	21.77(02:06:18)	21.61(02:22:55)	21.68
23	22.84(00:00:00)	22.53(03:10:51)	22.53	73.53(00:28:01)	72.86(00:39:24)	73.00	21.96(02:05:03)	21.65(00:35:46)	21.76	72.92(03:10:28)	72.17(00:27:36)	72.27	64.32(02:24:46)	63.70(01:58:46)	63.85	22.06(02:24:12)	21.65(03:10:07)	21.87	64.50(03:10:28)	63.80(01:28:48)	63.92	21.53(02:08:06)	21.15(00:51:26)	21.31
24	22.00(00:52:25)	21.47(01:22:10)	21.73	73.41(02:05:25)	72.03(01:22:10)	72.84	21.74(01:56:04)	21.36(00:51:29)	21.46	73.27(03:10:27)	72.26(02:08:25)	72.57	64.74(00:36:08)	63.80(01:22:10)	64.34	21.71(00:00:00)	21.25(01:22:10)	21.54	64.60(03:10:27)	63.88(01:28:48)	64.06	21.73(01:33:26)	21.43(00:35:46)	21.55
25	22.24(00:28:01)	22.00(01:40:54)	22.12	72.12(00:56:58)	71.33(03:10:09)	71.51	21.69(02:05:03)	21.42(00:56:36)	21.55	72.80(03:10:28)	71.79(01:30:59)	72.23	64.58(00:44:27)	63.88(02:04:29)	64.00	21.76(01:40:54)	21.46(01:41:00)	21.52	64.90(00:56:36)	64.18(01:42:08)	64.35	21.58(02:27:52)	21.28(00:35:46)	21.30
26	22.63(02:14:39)	22.27(03:10:55)	22.51	72.86(02:14:39)	72.10(03:11:20)	72.50	22.17(01:42:09)	21.82(00:35:52)	22.00	71.96(00:51:27)	71.23(01:29:13)	71.39	63.56(00:28:07)	63.00(02:11:33)	63.38	22.09(00:36:13)	21.89(01:40:58)	21.89	63.54(01:42:09)	63.02(00:27:42)	63.08	21.89(02:23:58)	21.60(00:27:39)	21.69
27	22.71(00:28:07)	22.35(01:40:58)	22.50	72.69(00:44:33)	72.05(03:11:20)	72.04	22.16(03:10:33)	21.83(00:35:52)	21.88	73.08(02:14:17)	72.36(01:29:19)	72.46	64.10(00:36:13)	63.48(01:41:04)	63.67	22.18(02:23:22)	21.85(03:10:55)	21.89	64.40(02:14:17)	63.78(00:56:47)	63.91	22.23(00:35:52)	21.92(00:35:53)	22.03
28	22.62(00:00:00)	22.38(03:10:12)	22.39	74.17(02:14:39)	73.46(01:41:00)	73.50	21.89(01:56:10)	21.56(00:51:33)	21.67	72.61(01:42:09)	71.63(00:35:58)	71.72	64.50(00:52:31)	63.56(01:41:09)	63.94	21.92(00:44:33)	21.58(03:10:12)	21.64	64.22(02:14:17)	63.18(00:35:57)	63.27	21.83(02:14:17)	21.56(00:27:39)	21.65
29	22.56(02:04:23)	22.18(03:10:11)	22.37	73.46(00:36:13)	72.82(03:11:54)	73.30	22.03(01:42:09)	21.72(01:28:50)	21.95	72.40(00:27:38)	71.77(00:51:31)	71.84	64.10(00:44:33)	63.54(01:42:37)	63.52	22.18(00:36:13)	21.90(03:10:55)	21.90	63.96(02:24:39)	63.24(00:56:44)	63.27	21.80(00:51:27)	21.57(00:56:42)	21.65
30	22.05(00:44:33)	21.64(03:10:55)	21.64	71.75(00:28:07)	71.21(00:39:20)	71.48	22.39(02:04:01)	22.19(00:56:42)	22.25	72.45(02:08:12)	71.72(00:27:52)	71.89	64.08(02:04:23)	63.54(01:41:25)	63.83	21.90(00:44:33)	21.66(03:10:55)	21.66	63.90(02:14:17)	63.36(00:35:53)	63.53	21.84(01:42:09)	21.54(00:35:52)	21.60
31	22.93(03:10:18)	22.69(03:11:09)	22.75	73.17(03:10:18)	72.53(15:42:40)	72.81	22.28(09:27:17)	22.08(17:04:17)	22.19	72.61(02:52:40)	71.98(02:50:48)	72.08	64.24(03:11:09)	63.78(03:10:33)	63.90	22.28(03:11:09)	21.96(18:45:29)	22.19	64.30(17:50:17)	63.62(02:50:47)	63.80	22.25(02:50:39)	21.94(02:50:47)	22.00
32	22.97(03:10:18)	22.65(17:35:13)	22.72	72.31(03:10:18)	71.84(18:45:34)	72.25	22.10(02:50:39)	21.76(14:40:16)	21.83	72.12(03:10:52)	71.49(09:27:18)	71.62	63.70(17:35:13)	63.22(18:45:34)	63.36	22.28(00:00:00)	21.90(15:42:35)	22.07	63.56(14:40:16)	62.94(09:27:22)	63.10	22.00(14:40:16)	21.83(09:27:17)	21.93
33	22.71(00:00:00)	22.43(18:45:30)	22.50	73.22(03:11:09)	72.56(09:53:10)	72.67	21.93(02:50:39)	21.80(09:27:17)	21.85	71.58(02:52:40)	70.85(14:40:46)	70.98	63.74(03:11:09)	63.18(03:10:38)	63.29	22.18(03:11:09)	21.97(15:42:36)	22.10	63.38(17:50:18)	62.78(14:40:24)	62.95	21.57(02:52:40)	21.30(14:40:17)	21.44
34	22.42(00:00:00)	22.03(15:42:35)	22.26	73.17(03:10:18)	72.53(18:50:58)	72.89	21.73(17:50:17)	21.47(17:04:17)	21.59	71.72(03:10:52)	71.13(14:40:19)	71.26	63.88(03:11:09)	63.42(03:10:37)	63.67	22.44(03:11:09)	22.15(18:45:29)	22.28	63.20(02:52:40)	62.66(02:50:42)	62.76	21.67(03:10:52)	21.57(02:52:40)	21.61
35	22.52(00:00:00)	22.30(17:35:13)	22.39	71.75(03:11:09)	71.19(15:44:04)	71.73	22.08(02:52:40)	21.80(14:40:17)	21.89	71.60(03:10:52)	70.85(14:40:19)	70.97	64.22(03:11:09)	63.76(09:52:58)	63.87	22.17(00:00:00)	21.90(18:45:30)	22.00	63.42(14:40:17)	62.96(02:50:40)	63.03	21.80(03:10:52)	21.56(14:40:17)	21.58
36	22.51(02:53:17)	22.10(17:17:59)	22.22	72.05(02:53:17)	71.21(12:45:17)	71.54	22.37(03:10:07)	22.02(02:32:07)	22.04	72.36(02:52:22)	71.44(11:35:42)	71.61	63.56(02:50:32)	63.16(02:50:37)	63.37	22.37(00:00:00)	22.14(12:44:51)	22.22	63.66(02:51:25)	63.02(02:32:11)	63.10	22.40(02:39:12)	22.22(02:32:07)	22.27
37	22.41(00:00:00)	22.17(10:21:10)	22.22	71.77(02:53:17)	71.03(02:50:38)	71.22	22.35(03:03:36)	21.98(15:02:25)	22.01	72.26(02:51:25)	71.53(02:32:26)	71.76	63.90(02:58:21)	63.36(02:50:38)	63.59	22.34(02:53:17)	22.00(17:17:42)	22.06	63.76(02:51:25)	63.20(02:39:19)	63.23	22.09(02:53:33)	21.78(02:53:49)	21.82
38	22.78(02:52:09)	22.64(03:10:34)	22.65	72.19(02:50:32)	71.45(17:22:02)	71.75	22.19(02:39:12)	21.99(02:32:08)	22.02	72.87(02:51:25)	72.05(11:35:42)	72.12	64.00(02:50:32)	63.54(17:17:46)	63.56	22.41(02:58:21)	22.03(17:17:42)	22.19	64.08(02:39:12)	63.44(09:39:14)	63.49	22.19(02:39:12)	22.02(11:35:36)	22.07
39	22.26(00:00:00)	21.88(17:17:42)	22.01	71.89(02:53:17)	71.17(12:45:11)	71.48	22.16(02:51:25)	21.89(11:35:36)	21.95	72.24(02:39:12)	71.44(09:39:14)	71.51	63.72(02:52:09)	63.12(10:22:30)	63.36	22.31(02:50:32)	21.93(17:17:42)	22.02	63.60(02:39:12)	62.86(11:36:18)	63.02	21.90(02:52:22)	21.53(02:32:07)	21.65
40	22.08(02:52:09)	21.87(10:21:10)	21.91	72.14(03:03:51)	71.33(02:38:56)	71.59	22.41(02:51:25)	22.08(11:35:36)	22.23	72.73(02:52:22)	72.03(09:39:16)	72.13	63.98(02:53:17)	63.34(02:50:47)	63.46	21.95(00:00:00)	21.69(12:44:51)	21.83	64.00(02:53:33)	63.32(02:52:26)	63.53	21.92(02:39:12)	21.71(15:02:25)	21.78
