# Supplementary material for: Reconstruction of missing data in transferred generative adversarial networks with small sample data
Source: PLoS One. 2025 Jun 5;20(6):e0322323. doi: 10.1371/journal.pone.0322323 (PMC12140267; doi:10.1371/journal.pone.0322323)
Supplement: S1 Data — (ZIP) [file pone.0322323.s001.zip › Dataset/DCBSDY0423.xls]

## Sheet: 报表
Serial Number	Determine the maximum value of direct current voltage (in volts)	Locate the minimum value of DC voltage (in volts)	Average value of DC voltage (volts)）	Locate the maximum value of the AC voltage (in volts)	Locate the minimum value of the AC voltage (in volts)	Average value of AC voltage (volts) for positioning	Maximum reverse DC voltage (volts)	Minimum reverse-phase DC voltage (volts)	Average value of reverse-phase DC voltage (volts)	Maximum value of reverse-phase AC voltage (volts)	Minimum value of reverse-phase AC voltage (volts)	Average value of reverse-phase AC voltage (volts)	Maximum value of AC voltage between X1 and X2 (volts)	Minimum value of AC voltage between X1 and X2 (volts)	Average value of AC voltage between X1 and X2 (volts)	Maximum value of DC voltage (V) of X1X2	Minimum value of DC voltage (V) of X1X2	Average value of DC voltage (V) of X1X2	The maximum value of AC voltage between X1 and X3 (volts)）	Minimum value of AC voltage of X1X3 (volts)	Average value of AC voltage (X1X3) (volts)	Maximum value of DC voltage (V) of X1X3	Minimum value of DC voltage (V) of X1X3	Average value of DC voltage (X1X3) (volts)
Filtering
1	22.28(00:00:00)	22.11(04:20:27)	22.15	73.22(04:20:27)	72.79(04:20:31)	72.84	22.34(03:18:24)	22.34(03:18:24)	22.34	72.45(03:18:24)	71.56(03:21:25)	71.96	63.72(04:20:27)	63.34(04:20:40)	63.36	22.31(00:00:00)	22.21(04:20:27)	22.24	63.50(03:18:24)	63.04(03:18:28)	63.04	22.08(03:18:24)	22.08(03:18:24)	22.08
2	21.84(00:00:00)	21.74(04:20:27)	21.76	72.89(04:20:27)	72.46(04:20:28)	72.50	22.00(03:18:25)	22.00(03:18:25)	22.00	71.68(03:18:25)	71.06(03:18:27)	71.06	63.50(04:20:27)	63.10(04:20:29)	63.06	22.21(00:00:00)	22.14(04:20:27)	22.14	62.58(03:18:25)	62.20(03:18:48)	62.51	21.81(03:18:25)	21.81(03:18:25)	21.81
3	22.14(00:00:00)	22.11(04:20:28)	22.13	72.64(04:20:28)	72.19(04:20:31)	72.18	21.46(03:18:25)	21.46(03:18:25)	21.46	72.19(03:18:25)	71.75(03:18:26)	71.75	64.00(04:20:28)	63.62(04:20:32)	63.57	22.40(00:00:00)	22.26(04:20:28)	22.27	63.66(03:18:25)	63.28(03:18:26)	63.28	21.72(03:18:25)	21.72(03:18:25)	21.72
4	21.98(00:00:00)	21.74(04:20:27)	21.78	71.93(17:42:17)	71.30(04:20:32)	71.39	21.28(03:18:25)	21.28(03:18:25)	21.28	71.42(03:18:25)	71.42(03:18:25)	71.42	63.68(04:20:27)	63.30(04:20:31)	63.34	22.24(00:00:00)	22.24(00:00:00)	22.25	63.04(03:18:25)	62.68(03:19:20)	62.95	21.83(03:18:25)	21.83(03:18:25)	21.83
5	21.80(00:00:00)	21.74(04:20:27)	21.76	72.71(04:20:27)	72.26(04:20:31)	72.34	21.95(03:18:25)	21.95(03:18:25)	21.95	72.07(03:18:25)	71.60(03:18:27)	71.60	63.54(04:20:27)	63.18(04:20:31)	63.18	21.82(00:00:00)	21.69(04:20:27)	21.73	63.42(03:18:25)	63.42(03:18:25)	63.42	21.74(03:18:25)	21.74(03:18:25)	21.74
6	22.39(00:00:00)	22.30(04:20:33)	22.30	71.31(04:20:33)	70.87(04:20:47)	71.30	22.03(03:18:30)	22.03(03:18:30)	22.03	71.15(03:18:30)	71.15(03:18:30)	71.15	63.50(04:20:33)	63.12(04:20:43)	63.17	22.74(00:00:00)	22.64(04:20:33)	22.64	63.20(03:18:30)	62.82(03:18:31)	62.82	22.29(03:18:30)	22.29(03:18:30)	22.29
7	22.72(07:02:00)	22.40(04:20:33)	22.68	72.79(04:20:33)	72.32(04:21:01)	72.81	22.44(03:18:31)	22.44(03:18:31)	22.44	71.21(03:18:31)	71.21(03:18:31)	71.21	63.36(04:20:33)	63.22(00:00:00)	63.33	22.12(04:20:33)	22.08(00:00:00)	22.12	62.60(03:18:31)	62.60(03:18:31)	62.60	21.96(03:18:31)	21.96(03:18:31)	21.96
8	22.27(00:00:00)	22.24(04:20:33)	22.25	71.89(04:20:33)	71.42(04:20:59)	71.85	21.94(03:18:31)	21.94(03:18:31)	21.94	72.22(03:18:31)	71.77(03:20:30)	71.78	63.22(04:20:33)	62.84(04:20:38)	62.85	22.03(00:00:00)	21.80(04:20:33)	21.82	63.22(03:18:31)	62.86(03:18:35)	62.86	21.75(03:18:31)	21.75(03:18:31)	21.75
9	22.15(00:00:00)	21.94(04:20:33)	21.99	72.29(04:20:33)	71.79(04:20:38)	71.85	21.69(03:18:31)	21.69(03:18:31)	21.69	70.91(03:18:31)	70.42(03:18:52)	70.75	63.60(04:20:33)	63.36(00:00:00)	63.51	22.26(00:00:00)	22.05(04:20:33)	22.06	63.28(03:18:31)	63.28(03:18:31)	63.28	22.15(03:18:31)	22.15(03:18:31)	22.15
10	22.16(00:00:00)	22.09(04:20:33)	22.11	71.09(04:20:33)	70.64(04:20:36)	70.91	22.00(03:18:31)	22.00(03:18:31)	22.00	70.74(03:18:31)	70.74(03:18:31)	70.74	62.62(04:20:33)	62.22(04:20:34)	62.22	21.85(00:00:00)	21.68(04:20:33)	21.68	62.40(03:18:31)	62.02(03:18:33)	62.02	21.82(03:18:31)	21.82(03:18:31)	21.82
11	21.94(00:00:00)	21.80(10:21:41)	21.86	71.91(12:45:38)	71.25(00:00:00)	71.52	22.17(09:50:19)	22.13(15:14:45)	22.15	71.98(09:50:19)	71.53(09:50:23)	71.83	62.60(09:16:12)	62.12(17:17:47)	62.31	22.09(00:00:00)	21.88(12:45:38)	21.98	62.90(09:50:19)	62.36(11:45:29)	62.49	22.36(16:07:17)	22.06(15:14:45)	22.19
12	22.10(10:21:41)	22.00(00:00:00)	22.01	71.79(12:45:38)	71.35(12:45:39)	71.52	22.70(09:50:19)	22.56(11:45:26)	22.66	71.03(09:50:19)	70.56(09:50:22)	70.60	62.90(12:45:38)	62.42(17:17:52)	62.74	21.96(10:21:41)	21.89(00:00:00)	21.89	62.86(11:45:26)	62.40(09:50:35)	62.43	21.81(15:14:45)	21.74(11:45:26)	21.79
13	22.27(00:00:00)	22.20(12:45:39)	22.25	72.19(00:00:00)	71.72(12:46:22)	72.10	21.93(11:45:27)	21.83(15:14:45)	21.87	71.79(09:50:20)	71.16(11:45:53)	71.24	63.42(12:45:39)	62.96(00:00:00)	63.05	22.10(10:21:42)	22.03(00:00:00)	22.07	63.14(09:50:20)	62.64(11:45:29)	62.72	22.23(15:14:45)	22.14(09:50:20)	22.19
14	22.40(00:00:00)	22.15(10:21:41)	22.27	72.66(03:30:58)	72.03(10:34:44)	72.41	22.04(15:14:45)	21.98(11:45:26)	22.02	72.83(09:50:19)	72.29(11:45:29)	72.31	63.18(17:17:45)	62.72(10:24:09)	63.00	22.24(10:21:41)	21.94(17:17:45)	22.02	63.78(09:50:19)	63.78(09:50:19)	63.77	21.83(09:50:19)	21.55(15:14:45)	21.62
15	22.42(10:21:41)	22.32(00:00:00)	22.35	72.57(10:21:41)	71.91(12:45:44)	72.12	21.83(11:45:26)	21.63(09:50:20)	21.68	71.70(09:50:20)	71.25(09:50:23)	71.52	63.48(10:21:41)	63.12(10:22:13)	63.32	21.99(10:21:41)	21.92(00:00:00)	21.92	63.40(15:14:45)	62.94(09:50:22)	63.02	21.82(11:45:26)	21.73(09:50:20)	21.79
16	21.85(17:35:31)	21.72(00:00:00)	21.74	71.47(18:46:54)	70.91(09:54:08)	71.16	22.06(17:42:20)	21.82(09:16:15)	21.95	71.52(16:54:32)	70.91(09:16:17)	71.00	63.54(09:53:27)	63.06(15:42:33)	63.23	22.41(09:53:27)	22.24(17:35:31)	22.35	63.16(16:54:32)	62.64(14:30:42)	62.71	22.23(17:42:20)	22.13(09:16:15)	22.18
17	21.82(09:53:27)	21.74(00:00:00)	21.77	71.70(09:53:27)	71.15(17:35:59)	71.20	21.95(17:42:21)	21.85(14:30:42)	21.90	71.45(17:42:21)	70.89(09:16:18)	71.01	63.48(09:53:27)	63.00(00:00:00)	63.00	21.91(00:00:00)	21.84(09:53:27)	21.88	63.02(16:54:33)	62.56(09:16:19)	62.65	22.17(16:54:33)	22.07(14:30:42)	22.10
18	21.97(18:46:54)	21.66(18:46:55)	21.73	71.79(00:40:52)	71.25(09:54:24)	71.42	22.14(16:54:33)	22.04(14:30:42)	22.07	71.24(17:42:21)	70.59(09:16:18)	70.67	63.38(17:35:31)	62.92(09:53:52)	63.04	21.67(15:42:32)	21.47(00:00:00)	21.53	62.80(16:54:33)	62.24(09:16:18)	62.33	21.74(17:42:21)	21.61(16:54:33)	21.68
19	22.11(21:21:01)	21.81(18:46:54)	21.87	71.35(18:46:54)	70.81(09:53:37)	71.16	22.62(17:42:20)	22.31(09:16:15)	22.33	71.26(09:16:15)	70.70(16:54:38)	70.85	63.02(17:35:31)	62.56(09:53:35)	62.88	22.15(09:53:27)	22.01(15:42:32)	22.08	63.50(17:42:20)	62.82(15:21:51)	62.96	22.35(09:16:15)	22.18(14:30:42)	22.27
20	22.20(09:53:27)	22.10(18:46:54)	22.17	70.89(09:53:27)	70.45(09:53:37)	70.78	21.84(17:42:21)	21.70(14:30:42)	21.76	71.52(17:42:21)	70.89(14:30:42)	71.07	63.22(17:35:31)	62.68(15:42:42)	62.86	22.20(15:42:32)	22.07(00:00:00)	22.10	63.38(09:16:16)	63.00(09:16:22)	63.14	22.06(09:16:16)	21.82(16:54:33)	21.94
21	21.97(00:00:00)	21.97(00:00:00)	21.99	73.13(00:00:00)	73.13(00:00:00)	73.12							63.90(00:00:00)	63.90(00:00:00)	63.96	21.37(00:00:00)	21.37(00:00:00)	21.37
22	22.41(00:00:00)	22.41(00:00:00)	22.40	72.38(00:00:00)	72.38(00:00:00)	72.46							63.80(00:00:00)	63.80(00:00:00)	63.82	21.54(00:00:00)	21.54(00:00:00)	21.53
23	22.53(00:00:00)	22.53(00:00:00)	22.51	72.96(00:00:00)	72.96(00:00:00)	72.99							63.86(00:00:00)	63.86(00:00:00)	63.86	21.85(00:00:00)	21.85(00:00:00)	21.87
24	21.69(00:00:00)	21.69(00:00:00)	21.72	73.22(03:18:18)	72.77(00:00:00)	72.84							64.36(00:00:00)	64.36(00:00:00)	64.36	21.54(00:00:00)	21.54(00:00:00)	21.53
25	22.13(00:00:00)	22.13(00:00:00)	22.13	71.49(00:00:00)	71.49(00:00:00)	71.50							64.04(00:00:00)	64.04(00:00:00)	64.01	21.53(00:00:00)	21.53(00:00:00)	21.51
26	22.57(00:00:00)	22.57(00:00:00)	22.59	72.58(00:00:00)	72.10(12:39:17)	72.52							63.40(09:16:10)	63.00(00:00:00)	63.00	21.89(00:00:00)	21.89(00:00:00)	21.88
27	22.53(00:00:00)	22.53(00:00:00)	22.51	72.05(00:00:00)	72.05(00:00:00)	72.01							63.48(00:00:00)	63.48(00:00:00)	63.50	21.85(00:00:00)	21.85(00:00:00)	21.87
28	22.38(00:00:00)	22.38(00:00:00)	22.38	73.46(00:00:00)	73.46(00:00:00)	73.49							63.88(00:00:00)	63.88(00:00:00)	63.95	21.62(00:00:00)	21.62(00:00:00)	21.62
29	22.35(00:00:00)	22.35(00:00:00)	22.37	73.29(00:00:00)	73.29(00:00:00)	73.34							63.54(00:00:00)	63.54(00:00:00)	63.51	21.90(00:00:00)	21.90(00:00:00)	21.88
30	21.64(00:00:00)	21.64(00:00:00)	21.63	71.47(00:00:00)	71.47(00:00:00)	71.50							63.84(00:00:00)	63.84(00:00:00)	63.85	21.66(00:00:00)	21.66(00:00:00)	21.65
31	22.87(18:46:36)	22.59(00:00:00)	22.70	73.08(17:35:13)	72.63(17:35:15)	73.00	22.41(17:50:20)	22.04(14:40:43)	22.10	72.61(17:50:20)	72.07(17:04:21)	72.15	64.14(17:35:13)	63.64(18:47:08)	63.91	22.31(17:35:13)	22.03(15:42:14)	22.11	64.06(09:27:20)	63.62(14:40:21)	63.65	22.25(17:04:20)	21.94(17:04:25)	22.06
32	22.75(09:53:10)	22.68(15:42:14)	22.70	72.22(00:00:00)	71.72(18:47:00)	72.16	22.03(17:04:20)	21.82(09:27:20)	21.94	71.93(09:27:20)	71.39(14:40:24)	71.54	63.46(09:53:10)	63.16(00:00:00)	63.34	22.00(09:53:10)	21.97(00:00:00)	21.99	63.40(17:50:20)	62.94(09:27:24)	62.96	21.83(17:50:20)	21.75(09:27:20)	21.79
33	22.50(09:53:10)	22.40(15:42:14)	22.45	73.03(09:53:10)	72.56(00:00:00)	72.51	21.87(17:50:20)	21.80(14:40:19)	21.83	71.51(17:04:21)	70.92(09:27:23)	70.94	63.50(00:00:00)	63.12(09:53:28)	63.23	22.18(15:42:14)	21.97(00:00:00)	22.06	63.22(09:27:20)	62.70(14:40:26)	62.87	21.54(17:50:20)	21.37(09:27:20)	21.48
34	22.29(00:00:00)	22.19(15:42:14)	22.27	73.17(09:53:09)	72.60(15:42:18)	72.90	21.69(14:40:19)	21.52(09:27:20)	21.60	71.72(17:50:20)	71.13(09:27:22)	71.20	63.98(18:46:36)	63.34(09:55:13)	63.64	22.50(09:53:09)	22.15(15:42:14)	22.20	63.14(17:04:20)	62.58(14:40:22)	62.68	21.79(17:04:20)	21.54(09:27:20)	21.69
35	22.56(09:53:10)	22.27(15:42:14)	22.41	71.84(17:35:14)	71.19(15:42:24)	71.50	21.98(17:50:20)	21.91(09:27:20)	21.93	71.42(17:04:20)	70.85(14:40:21)	70.97	64.14(17:35:14)	63.60(15:42:45)	63.71	22.04(09:53:10)	21.93(18:46:37)	21.97	63.34(14:40:19)	62.88(09:27:21)	62.91	21.80(17:04:20)	21.53(14:40:19)	21.60
36	22.48(10:21:59)	22.31(17:18:03)	22.32	71.77(10:21:59)	71.21(17:18:07)	71.54	22.21(09:38:35)	22.02(11:36:23)	22.15	72.10(11:36:23)	71.53(09:38:42)	71.60	63.40(10:21:59)	63.00(12:45:02)	63.33	22.21(10:21:59)	22.17(00:00:00)	22.20	63.34(11:36:23)	62.80(09:41:11)	63.09	22.30(15:02:59)	22.25(09:38:35)	22.28
37	22.17(12:44:34)	22.13(00:00:00)	22.13	71.47(12:44:34)	71.03(12:44:40)	71.34	22.11(09:38:35)	22.02(11:36:23)	22.07	72.10(11:36:23)	71.60(11:36:24)	71.66	63.66(10:21:59)	63.30(00:00:00)	63.31	22.10(10:21:59)	22.03(00:00:00)	22.06	63.60(15:02:59)	63.06(09:39:05)	63.15	21.82(15:02:59)	21.75(11:36:23)	21.79
38	22.68(00:00:00)	22.43(17:18:03)	22.56	71.91(10:21:59)	71.45(12:44:46)	71.84	22.06(09:38:36)	21.99(15:02:59)	22.02	72.57(11:36:23)	72.12(11:36:25)	72.28	64.00(10:21:59)	63.44(00:00:00)	63.49	22.17(00:00:00)	22.07(12:44:35)	22.14	63.84(11:36:23)	63.44(11:36:26)	63.55	22.12(09:38:36)	21.98(11:36:23)	22.03
39	22.12(17:18:03)	21.95(00:00:00)	22.01	71.70(10:21:59)	71.17(00:00:00)	71.51	22.16(15:02:59)	21.85(15:03:02)	21.89	71.98(09:38:35)	71.51(09:38:37)	71.50	63.58(04:20:24)	63.12(00:00:00)	63.17	22.00(10:21:59)	21.93(12:44:34)	21.93	63.38(09:38:35)	62.92(11:36:25)	62.94	21.60(11:36:23)	21.53(15:02:59)	21.56
40	22.05(12:44:34)	21.87(10:21:59)	21.97	72.07(10:21:59)	71.33(12:44:40)	71.46	22.24(09:38:35)	22.11(11:36:23)	22.16	72.57(11:36:23)	71.96(09:38:40)	71.99	63.82(10:21:59)	63.26(12:45:03)	63.40	21.88(10:21:59)	21.78(00:00:00)	21.77	63.78(09:38:35)	63.32(09:38:36)	63.38	21.75(11:36:23)	21.68(15:02:59)	21.71
