# Supplementary material for: Reconstruction of missing data in transferred generative adversarial networks with small sample data
Source: PLoS One. 2025 Jun 5;20(6):e0322323. doi: 10.1371/journal.pone.0322323 (PMC12140267; doi:10.1371/journal.pone.0322323)
Supplement: S1 Data — (ZIP) [file pone.0322323.s001.zip › Dataset/DCBSDY0425.xls]

## Sheet: 报表
Serial Number	Determine the maximum value of direct current voltage (in volts)	Locate the minimum value of DC voltage (in volts)	Average value of DC voltage (volts)）	Locate the maximum value of the AC voltage (in volts)	Locate the minimum value of the AC voltage (in volts)	Average value of AC voltage (volts) for positioning	Maximum reverse DC voltage (volts)	Minimum reverse-phase DC voltage (volts)	Average value of reverse-phase DC voltage (volts)	Maximum value of reverse-phase AC voltage (volts)	Minimum value of reverse-phase AC voltage (volts)	Average value of reverse-phase AC voltage (volts)	Maximum value of AC voltage between X1 and X2 (volts)	Minimum value of AC voltage between X1 and X2 (volts)	Average value of AC voltage between X1 and X2 (volts)	Maximum value of DC voltage (V) of X1X2	Minimum value of DC voltage (V) of X1X2	Average value of DC voltage (V) of X1X2	The maximum value of AC voltage between X1 and X3 (volts)）	Minimum value of AC voltage of X1X3 (volts)	Average value of AC voltage (X1X3) (volts)	Maximum value of DC voltage (V) of X1X3	Minimum value of DC voltage (V) of X1X3	Average value of DC voltage (X1X3) (volts)
Filtering
1	22.34(23:49:52)	22.11(00:00:00)	22.12	73.29(23:49:52)	72.79(00:00:00)	72.84	22.47(23:49:28)	22.47(23:49:28)	22.47	72.54(23:49:28)	72.03(23:49:29)	72.07	64.04(23:49:52)	63.66(23:49:57)	63.69	22.38(23:49:52)	22.21(00:00:00)	22.22	63.50(23:49:28)	63.50(23:49:28)	63.50	21.98(23:49:28)	21.98(23:49:28)	21.98
2	21.84(23:49:52)	21.74(00:00:00)	21.75	73.08(23:49:52)	72.46(00:00:00)	72.49	22.17(23:49:28)	22.17(23:49:28)	22.17	71.75(23:49:28)	71.32(23:49:32)	71.66	63.64(23:49:52)	63.10(00:00:00)	63.05	22.27(23:49:52)	22.14(00:00:00)	22.13	62.72(23:49:28)	62.72(23:49:28)	62.72	21.78(23:49:28)	21.78(23:49:28)	21.78
3	22.29(23:49:52)	22.11(00:00:00)	22.12	72.73(23:49:52)	72.19(00:00:00)	72.16	21.53(23:49:28)	21.53(23:49:28)	21.53	72.19(23:49:28)	72.19(23:49:28)	72.19	64.16(23:49:52)	63.62(00:00:00)	63.72	22.40(23:49:52)	22.26(00:00:00)	22.25	63.66(23:49:28)	63.66(23:49:28)	63.66	21.82(23:49:28)	21.82(23:49:28)	21.82
4	22.05(00:00:00)	22.05(00:00:00)	22.03	72.03(23:49:52)	71.46(00:00:00)	71.49	21.31(23:49:28)	21.31(23:49:28)	21.31	71.91(23:49:28)	71.46(23:49:29)	71.49	63.82(23:49:52)	63.46(23:50:14)	63.65	22.24(00:00:00)	22.24(00:00:00)	22.25	63.52(23:49:28)	63.14(23:49:31)	63.42	21.89(23:49:28)	21.89(23:49:28)	21.89
5	21.84(23:49:52)	21.74(00:00:00)	21.75	72.83(23:49:52)	72.26(00:00:00)	72.33	21.99(23:49:28)	21.99(23:49:28)	21.99	72.26(23:49:28)	71.77(23:49:29)	71.81	63.70(23:49:52)	63.18(00:00:00)	63.16	21.96(23:49:52)	21.69(00:00:00)	21.72	63.90(23:49:28)	63.52(23:49:30)	63.77	21.91(23:49:28)	21.91(23:49:28)	21.91
6	22.63(23:49:58)	22.30(00:00:00)	22.28	71.42(23:49:58)	71.31(00:00:00)	71.34	22.13(23:49:34)	22.13(23:49:34)	22.13	71.89(23:49:34)	71.45(23:49:35)	71.48	63.66(23:49:58)	63.26(23:58:30)	63.50	22.64(00:00:00)	22.54(23:49:58)	22.63	63.36(23:49:34)	62.98(23:49:36)	63.23	22.32(23:49:34)	22.32(23:49:34)	22.32
7	22.72(00:00:00)	22.60(23:49:58)	22.74	73.17(23:49:58)	72.70(23:50:01)	72.84	22.55(23:49:34)	22.55(23:49:34)	22.55	71.65(23:49:34)	71.21(23:49:43)	71.61	63.60(23:49:58)	63.22(23:50:46)	63.35	22.15(23:49:58)	22.12(00:00:00)	22.12	62.92(23:49:34)	62.92(23:49:34)	62.92	22.03(23:49:34)	22.03(23:49:34)	22.03
8	22.35(23:49:58)	22.24(00:00:00)	22.25	72.07(23:49:58)	71.89(00:00:00)	71.96	21.90(23:49:34)	21.90(23:49:34)	21.90	72.57(23:49:34)	72.10(23:49:39)	72.49	63.46(23:49:58)	62.84(05:47:43)	63.06	22.10(00:00:00)	22.03(23:49:58)	22.12	63.62(23:49:34)	63.22(23:49:35)	63.25	21.99(23:49:34)	21.99(23:49:34)	21.99
9	22.08(23:49:58)	21.94(00:00:00)	21.97	72.54(23:49:58)	71.79(00:00:00)	71.84	21.76(23:49:34)	21.76(23:49:34)	21.76	71.45(23:49:34)	71.01(23:49:35)	71.04	63.82(23:49:58)	63.44(23:50:19)	63.55	22.43(23:49:58)	22.05(00:00:00)	22.03	63.82(23:49:34)	63.44(23:49:37)	63.72	22.01(23:49:34)	22.01(23:49:34)	22.01
10	22.38(23:49:58)	22.09(00:00:00)	22.10	71.35(23:49:58)	70.64(09:24:04)	71.03	22.03(23:49:34)	22.03(23:49:34)	22.03	71.49(23:49:34)	71.02(23:49:35)	71.06	62.78(23:49:58)	62.22(00:00:00)	62.33	21.92(23:49:58)	21.68(00:00:00)	21.66	62.50(23:49:34)	62.08(23:49:40)	62.44	21.82(23:49:34)	21.82(23:49:34)	21.82
11	21.97(23:49:47)	21.77(12:45:54)	21.79	72.07(23:49:47)	71.35(12:46:02)	71.55	22.24(09:50:18)	22.13(11:45:16)	22.17	72.17(23:49:25)	71.53(09:50:21)	71.75	62.82(23:49:47)	62.22(04:58:22)	62.44	22.23(23:49:47)	21.95(00:00:00)	21.98	62.96(23:49:25)	62.36(09:50:21)	62.45	22.32(09:50:18)	22.13(11:45:16)	22.20
12	22.25(23:49:47)	22.00(00:00:00)	22.07	72.17(23:49:47)	71.25(10:22:24)	71.30	22.80(11:45:16)	22.56(09:50:18)	22.72	71.21(09:50:18)	70.68(11:45:18)	70.71	63.14(23:49:47)	62.52(00:00:00)	62.67	22.20(23:49:47)	21.96(00:00:00)	21.98	62.94(09:50:18)	62.46(09:50:20)	62.46	21.94(11:45:16)	21.81(23:49:26)	21.93
13	22.37(23:49:48)	22.10(10:22:16)	22.28	72.64(23:49:48)	71.72(12:46:15)	72.07	21.97(09:50:19)	21.90(11:45:17)	21.92	71.79(11:45:17)	71.25(09:50:24)	71.31	63.72(23:49:48)	62.96(12:46:47)	63.16	22.44(23:49:48)	22.03(00:00:00)	22.08	63.20(11:45:17)	62.80(11:45:18)	62.84	22.14(11:45:17)	22.11(09:50:19)	22.13
14	22.47(00:00:00)	22.23(12:45:54)	22.35	72.85(23:49:47)	72.10(10:22:19)	72.33	22.18(09:50:18)	21.98(11:45:16)	22.05	73.01(23:49:25)	72.38(09:50:19)	72.44	63.50(23:49:47)	62.86(10:22:21)	63.04	22.41(23:49:47)	22.08(00:00:00)	22.10	64.14(23:49:25)	63.70(09:50:19)	63.70	21.72(11:45:16)	21.62(09:50:18)	21.68
15	22.71(23:49:47)	22.32(12:45:54)	22.48	72.73(23:49:47)	72.00(10:22:17)	72.24	21.89(23:49:26)	21.80(11:45:16)	21.81	71.89(23:49:26)	71.25(09:50:29)	71.43	63.88(23:49:47)	63.12(12:46:09)	63.49	22.23(12:45:54)	21.96(10:22:15)	22.15	63.34(09:50:18)	62.94(09:50:21)	63.10	21.96(11:45:16)	21.79(23:49:26)	21.91
16	21.95(23:49:50)	21.75(15:42:57)	21.76	71.61(23:49:50)	70.91(17:36:59)	71.05	22.06(23:49:23)	21.82(14:29:43)	21.86	71.70(23:49:23)	70.91(09:17:51)	70.94	63.78(23:49:50)	63.06(09:53:19)	63.35	22.44(23:49:50)	22.24(18:46:59)	22.33	63.40(23:49:23)	62.80(09:17:50)	62.87	22.27(17:41:55)	22.10(09:17:49)	22.19
17	21.96(23:49:50)	21.74(18:46:59)	21.79	71.98(23:49:50)	71.15(15:43:48)	71.42	21.98(17:41:55)	21.78(14:29:44)	21.88	71.45(17:41:55)	70.89(09:17:51)	70.92	63.72(23:49:50)	63.10(15:43:20)	63.19	22.04(23:49:50)	21.84(00:00:00)	21.87	63.18(17:41:55)	62.64(14:29:50)	62.70	22.24(09:17:49)	22.00(16:53:45)	22.12
18	21.93(23:49:50)	21.80(00:00:00)	21.79	72.07(23:49:50)	71.25(09:53:15)	71.48	22.24(23:49:24)	21.97(09:17:49)	22.02	71.33(23:49:24)	70.59(09:17:52)	70.78	63.54(23:49:50)	62.92(09:53:12)	63.02	21.67(17:35:12)	21.51(00:00:00)	21.54	62.86(17:41:55)	62.24(09:17:50)	62.45	21.85(23:49:24)	21.71(16:53:45)	21.74
19	22.14(23:49:50)	21.77(17:35:12)	21.96	71.63(23:49:50)	70.81(09:53:04)	71.14	22.45(17:41:55)	22.31(09:17:49)	22.37	71.52(23:49:23)	70.70(14:29:47)	70.89	63.18(15:42:57)	62.56(18:47:19)	62.78	22.39(23:49:50)	22.08(18:46:59)	22.15	63.50(23:49:23)	62.82(09:17:51)	63.10	22.45(23:49:23)	22.28(14:29:43)	22.31
20	22.44(00:44:04)	22.13(00:00:00)	22.29	71.26(23:49:50)	70.54(15:43:04)	70.78	22.04(17:41:55)	21.77(09:17:49)	21.93	71.52(17:41:55)	70.77(09:18:17)	70.96	63.30(23:49:50)	62.74(09:53:04)	62.96	22.40(23:49:50)	22.10(18:46:59)	22.16	63.54(14:29:44)	63.16(09:17:49)	63.17	22.00(17:41:55)	21.82(14:29:44)	21.89
21	22.36(23:49:39)	21.97(00:00:00)	21.99	73.77(23:49:39)	73.13(00:00:00)	73.13	22.04(23:49:06)	22.04(23:49:06)	22.04	72.26(23:49:06)	71.82(23:49:26)	72.24	64.54(23:49:39)	63.90(00:00:00)	63.96	21.48(23:49:39)	21.37(00:00:00)	21.38	64.04(23:49:06)	63.56(23:49:09)	63.66	21.75(23:49:06)	21.75(23:49:06)	21.75
22	22.56(23:49:39)	22.41(00:00:00)	22.40	73.01(23:49:39)	72.38(00:00:00)	72.46	21.99(23:49:06)	21.99(23:49:06)	21.99	72.33(23:49:06)	71.79(23:49:11)	71.95	64.44(23:49:39)	63.80(00:00:00)	63.82	21.79(23:49:39)	21.54(00:00:00)	21.53	63.84(23:49:06)	63.84(23:49:06)	63.84	21.71(23:49:06)	21.71(23:49:06)	21.71
23	22.87(23:49:39)	22.53(00:00:00)	22.51	73.60(23:49:39)	72.96(00:00:00)	72.99	21.83(23:49:06)	21.83(23:49:06)	21.83	72.54(23:49:06)	72.10(23:49:26)	72.52	64.16(23:49:39)	63.78(23:49:57)	63.86	21.85(00:00:00)	21.85(00:00:00)	21.87	64.04(23:49:06)	64.04(23:49:06)	64.04	21.32(23:49:06)	21.32(23:49:06)	21.32
24	21.83(23:49:39)	21.69(00:00:00)	21.72	73.58(23:49:39)	72.77(00:00:00)	72.85	21.39(23:49:06)	21.39(23:49:06)	21.39	72.64(23:49:06)	72.64(23:49:06)	72.64	64.90(23:49:39)	64.36(00:00:00)	64.36	21.67(23:49:39)	21.54(00:00:00)	21.53	64.44(23:49:06)	64.04(23:49:07)	64.07	21.47(23:49:06)	21.47(23:49:06)	21.47
25	22.31(23:49:39)	22.00(23:57:11)	22.13	72.31(23:49:39)	71.49(00:00:00)	71.50	21.56(23:49:06)	21.56(23:49:06)	21.56	72.36(23:49:06)	72.36(23:49:06)	72.36	64.80(23:49:39)	63.94(23:51:19)	64.01	21.93(23:49:39)	21.53(00:00:00)	21.51	64.82(23:49:06)	64.34(23:49:07)	64.38	21.41(23:49:06)	21.41(23:49:06)	21.41
26	22.57(00:00:00)	22.57(00:00:00)	22.59	72.86(23:49:45)	72.41(23:49:56)	72.53	21.96(23:49:12)	21.96(23:49:12)	21.96	71.60(23:49:12)	71.60(23:49:12)	71.60	63.62(23:49:45)	63.00(00:55:46)	63.28	21.99(23:49:45)	21.89(00:00:00)	21.88	63.24(23:49:12)	63.24(23:49:12)	63.24	21.66(23:49:12)	21.66(23:49:12)	21.66
27	22.77(23:49:45)	22.46(23:49:48)	22.51	72.80(23:49:45)	72.05(00:00:00)	72.01	21.93(23:49:12)	21.93(23:49:12)	21.93	73.08(23:49:12)	72.61(23:49:14)	72.68	64.10(23:49:45)	63.48(00:00:00)	63.64	22.22(23:49:45)	21.85(00:00:00)	21.87	64.32(23:49:12)	63.94(23:49:15)	64.02	21.99(23:49:12)	21.99(23:49:12)	21.99
28	22.55(23:49:45)	22.38(00:00:00)	22.38	74.29(23:49:45)	73.46(00:00:00)	73.50	21.65(23:49:12)	21.65(23:49:12)	21.65	72.61(23:49:12)	72.07(23:49:13)	72.11	64.60(23:49:45)	63.80(23:49:50)	63.95	21.81(23:49:45)	21.62(00:00:00)	21.63	63.96(23:49:12)	63.18(23:49:26)	63.58	21.62(23:49:12)	21.62(23:49:12)	21.62
29	22.56(23:49:45)	22.35(00:00:00)	22.37	73.65(23:49:45)	73.20(23:49:49)	73.34	21.99(23:49:12)	21.99(23:49:12)	21.99	72.31(23:49:12)	71.84(23:49:27)	72.28	64.16(23:49:45)	63.54(00:00:00)	63.51	22.14(23:49:45)	21.90(00:00:00)	21.88	63.74(23:49:12)	63.34(23:49:15)	63.42	21.63(23:49:12)	21.63(23:49:12)	21.63
30	22.05(23:49:45)	21.64(00:00:00)	21.63	71.84(23:49:45)	71.28(23:49:51)	71.50	22.25(23:49:12)	22.25(23:49:12)	22.25	72.36(23:49:12)	71.91(23:49:16)	72.02	64.24(23:49:45)	63.84(00:00:00)	63.85	21.86(23:49:45)	21.66(00:00:00)	21.65	63.82(23:49:12)	63.44(23:49:16)	63.53	21.60(23:49:12)	21.60(23:49:12)	21.60
31	22.90(15:42:39)	22.59(15:42:41)	22.75	73.36(23:49:43)	72.53(00:00:00)	72.79	22.44(23:49:21)	22.15(09:27:19)	22.24	72.90(23:49:21)	71.98(09:27:22)	72.05	64.40(23:49:43)	63.70(09:52:54)	63.97	22.35(17:34:52)	22.03(17:36:55)	22.11	64.46(23:49:21)	63.66(14:40:20)	63.68	22.11(17:04:19)	22.01(09:27:19)	22.04
32	22.97(17:34:52)	22.68(18:46:42)	22.73	72.57(23:49:43)	71.84(09:52:43)	72.11	21.92(23:49:22)	21.86(17:04:19)	21.88	72.12(23:49:22)	71.49(14:40:21)	71.53	63.86(23:49:43)	63.16(09:52:45)	63.37	22.21(15:42:39)	21.97(17:34:52)	22.09	63.56(23:49:22)	62.94(09:27:21)	63.01	21.93(17:04:19)	21.78(14:40:18)	21.84
33	22.60(09:52:35)	22.40(18:46:42)	22.50	73.29(23:49:44)	72.56(00:00:00)	72.64	21.90(09:27:19)	21.80(17:04:19)	21.85	71.68(23:49:22)	70.85(09:27:49)	70.93	63.74(17:34:53)	63.18(00:00:00)	63.27	22.22(23:49:44)	21.97(00:00:00)	22.01	63.44(23:49:22)	62.92(09:27:19)	62.92	21.61(17:50:17)	21.40(09:27:19)	21.53
34	22.39(23:49:43)	22.03(18:46:42)	22.19	73.53(23:49:43)	72.60(15:42:45)	72.91	21.73(09:27:19)	21.59(14:40:18)	21.63	71.72(14:40:18)	71.13(17:04:20)	71.27	64.12(23:49:43)	63.42(15:42:45)	63.60	22.40(23:49:43)	22.22(18:46:42)	22.31	63.46(23:49:21)	62.74(09:27:19)	62.83	21.67(17:50:17)	21.57(17:04:18)	21.63
35	22.52(15:42:40)	22.30(17:34:53)	22.35	72.21(23:49:44)	71.19(09:53:22)	71.64	22.08(09:27:19)	21.87(14:40:18)	21.91	71.35(14:40:18)	70.85(14:40:22)	70.96	64.28(23:49:44)	63.66(09:52:52)	63.92	22.17(23:49:44)	21.93(15:42:40)	22.01	63.42(17:50:17)	62.82(09:27:28)	62.94	21.80(14:40:18)	21.59(09:27:19)	21.69
36	22.48(10:22:33)	22.21(00:00:00)	22.36	72.12(23:49:41)	71.21(12:45:00)	71.63	22.14(09:38:34)	22.08(11:35:28)	22.10	72.36(23:49:17)	71.60(09:38:37)	71.67	63.72(23:49:41)	63.10(00:00:00)	63.33	22.51(23:49:41)	22.21(12:44:21)	22.24	63.66(23:49:17)	62.80(11:36:29)	63.09	22.50(23:49:17)	22.30(11:35:28)	22.31
37	22.38(23:49:41)	22.17(00:00:00)	22.16	71.84(23:49:41)	71.12(00:00:00)	71.33	22.08(11:35:28)	22.02(09:38:34)	22.06	72.36(23:49:17)	71.53(09:38:40)	71.57	63.90(23:49:41)	63.30(12:44:37)	63.59	22.17(23:49:41)	22.00(00:00:00)	22.07	63.68(23:49:17)	63.06(09:38:43)	63.14	21.95(09:38:34)	21.75(11:35:28)	21.83
38	22.78(12:44:22)	22.46(12:44:23)	22.56	72.35(23:49:41)	71.56(12:44:28)	71.93	22.06(09:38:34)	21.95(11:35:29)	21.99	72.76(23:49:17)	72.12(09:38:36)	72.12	64.22(23:49:41)	63.54(00:00:00)	63.51	22.31(23:49:41)	22.10(00:00:00)	22.12	63.98(23:49:17)	63.36(09:38:41)	63.41	22.05(09:38:34)	22.05(09:38:34)	22.05
39	22.19(10:22:33)	21.99(12:44:22)	22.02	72.07(23:49:41)	71.26(12:44:30)	71.48	21.99(09:38:34)	21.96(11:35:28)	21.97	72.17(23:49:17)	71.51(11:35:31)	71.54	63.88(23:49:41)	63.18(12:44:27)	63.36	22.23(00:00:00)	22.00(12:44:22)	22.10	63.44(23:49:17)	63.00(09:38:36)	63.10	21.73(11:35:28)	21.63(09:38:34)	21.69
40	22.05(23:49:41)	21.77(00:00:00)	21.89	72.33(23:49:41)	71.33(10:22:44)	71.62	22.41(23:49:17)	22.24(11:35:28)	22.28	72.73(11:35:28)	71.96(09:38:40)	72.14	64.12(23:49:41)	63.42(10:22:36)	63.73	21.95(23:49:41)	21.72(00:00:00)	21.76	63.78(11:35:28)	63.32(09:38:42)	63.42	21.92(23:49:17)	21.68(11:35:28)	21.75
