# Supplementary material for: Reconstruction of missing data in transferred generative adversarial networks with small sample data
Source: PLoS One. 2025 Jun 5;20(6):e0322323. doi: 10.1371/journal.pone.0322323 (PMC12140267; doi:10.1371/journal.pone.0322323)
Supplement: S1 Data — (ZIP) [file pone.0322323.s001.zip › Dataset/DCBSDY0426.xls]

## Sheet: 报表
Serial Number	Determine the maximum value of direct current voltage (in volts)	Locate the minimum value of DC voltage (in volts)	Average value of DC voltage (volts)）	Locate the maximum value of the AC voltage (in volts)	Locate the minimum value of the AC voltage (in volts)	Average value of AC voltage (volts) for positioning	Maximum reverse DC voltage (volts)	Minimum reverse-phase DC voltage (volts)	Average value of reverse-phase DC voltage (volts)	Maximum value of reverse-phase AC voltage (volts)	Minimum value of reverse-phase AC voltage (volts)	Average value of reverse-phase AC voltage (volts)	Maximum value of AC voltage between X1 and X2 (volts)	Minimum value of AC voltage between X1 and X2 (volts)	Average value of AC voltage between X1 and X2 (volts)	Maximum value of DC voltage (V) of X1X2	Minimum value of DC voltage (V) of X1X2	Average value of DC voltage (V) of X1X2	The maximum value of AC voltage between X1 and X3 (volts)）	Minimum value of AC voltage of X1X3 (volts)	Average value of AC voltage (X1X3) (volts)	Maximum value of DC voltage (V) of X1X3	Minimum value of DC voltage (V) of X1X3	Average value of DC voltage (X1X3) (volts)
Filtering
1	22.45(02:03:32)	22.11(01:02:05)	22.25	73.48(02:03:32)	72.79(00:53:00)	72.88	22.58(00:38:57)	22.30(00:18:35)	22.36	72.54(00:34:48)	71.84(03:25:37)	72.04	64.04(02:03:32)	63.42(09:50:52)	63.60	22.48(03:25:58)	22.21(00:52:31)	22.47	63.76(02:03:10)	63.12(00:18:40)	63.16	22.12(00:41:00)	21.95(00:18:35)	21.96
2	21.98(02:03:33)	21.77(00:36:05)	21.79	73.08(02:03:33)	72.46(00:26:20)	72.50	22.23(00:55:39)	21.90(02:03:18)	22.02	71.75(02:03:11)	70.95(00:18:40)	71.09	63.64(00:36:05)	63.10(01:01:55)	63.29	22.44(02:13:01)	22.17(00:26:16)	22.26	62.96(00:34:48)	62.26(00:18:40)	62.40	21.91(00:38:57)	21.78(00:34:48)	21.81
3	22.43(02:03:33)	22.14(01:01:49)	22.25	72.83(00:39:19)	72.29(00:00:00)	72.34	21.67(02:03:11)	21.39(00:18:36)	21.45	72.38(03:25:32)	71.65(00:34:53)	71.85	64.26(00:39:19)	63.70(00:26:32)	63.81	22.47(00:39:19)	22.30(00:26:16)	22.38	63.76(00:18:36)	63.20(02:03:16)	63.34	21.72(03:25:32)	21.56(00:41:01)	21.63
4	22.05(00:00:00)	21.91(00:36:05)	21.92	72.26(02:03:32)	71.37(00:26:20)	71.62	21.48(00:46:35)	21.28(00:34:48)	21.38	71.91(00:41:00)	71.23(00:46:42)	71.38	64.06(02:03:32)	63.36(01:02:11)	63.49	22.37(00:39:19)	22.17(01:01:48)	22.22	63.68(02:03:10)	62.84(00:35:13)	63.07	21.93(00:38:57)	21.83(00:46:35)	21.85
5	22.04(03:25:58)	21.70(00:26:16)	21.75	72.90(00:26:16)	72.17(01:08:12)	72.36	22.09(02:03:11)	21.92(00:34:48)	21.96	72.26(00:34:48)	71.51(03:25:42)	71.62	63.84(02:03:33)	63.24(00:39:23)	63.20	21.99(00:41:23)	21.80(00:26:16)	21.87	63.98(00:34:48)	63.26(00:46:51)	63.43	22.05(02:03:11)	21.74(02:03:13)	21.83
6	22.63(00:00:00)	22.36(01:01:54)	22.50	71.66(02:03:38)	70.94(18:27:49)	71.15	22.30(00:46:41)	22.03(00:39:03)	22.15	71.59(00:34:54)	70.98(00:18:50)	71.19	63.72(00:39:25)	63.18(01:03:58)	63.42	22.78(02:13:06)	22.47(00:52:37)	22.54	63.36(00:55:46)	62.74(00:46:46)	62.91	22.51(00:41:06)	22.25(02:03:16)	22.33
7	22.82(01:01:54)	22.50(01:01:57)	22.62	73.25(00:41:28)	72.51(00:30:36)	72.56	22.75(00:55:46)	22.41(02:03:17)	22.53	71.65(00:18:41)	71.02(00:41:15)	71.19	63.60(00:26:21)	63.22(00:00:00)	63.19	22.32(00:36:11)	22.02(00:52:37)	22.21	63.14(00:41:06)	62.60(00:18:44)	62.63	22.23(02:12:12)	21.96(00:39:03)	22.04
8	22.49(00:39:25)	22.24(01:01:54)	22.37	72.22(00:36:11)	71.58(00:53:02)	71.66	21.97(00:34:55)	21.80(02:03:17)	21.90	72.40(00:46:41)	71.84(00:18:46)	71.89	63.46(00:26:22)	62.84(01:14:52)	63.01	22.14(00:36:11)	21.86(00:52:37)	22.10	63.54(03:25:38)	63.02(00:18:43)	63.04	21.99(00:39:03)	21.75(00:18:42)	21.78
9	22.32(00:52:37)	22.04(00:26:22)	22.10	72.54(00:39:25)	71.91(00:52:44)	72.00	21.93(00:55:46)	21.65(00:18:41)	21.74	71.19(00:34:54)	70.61(00:34:58)	70.88	63.90(00:36:11)	63.36(00:26:57)	63.49	22.43(00:00:00)	22.12(01:02:58)	22.25	63.76(00:18:41)	63.20(00:46:45)	63.30	22.25(02:12:12)	21.95(00:18:41)	22.03
10	22.42(00:36:11)	22.16(01:01:54)	22.25	71.28(00:36:11)	70.71(00:26:31)	70.68	22.28(00:55:46)	21.93(00:18:41)	21.98	71.39(00:55:46)	70.74(00:46:43)	70.84	62.78(02:13:07)	62.22(00:28:10)	62.44	21.92(00:00:00)	21.82(00:26:22)	21.87	62.56(00:41:07)	61.94(00:19:03)	62.07	21.95(03:25:38)	21.66(00:34:54)	21.78
11	22.04(01:23:26)	21.80(10:22:16)	21.91	71.98(01:23:26)	71.42(01:30:11)	71.57	22.37(01:28:04)	22.17(11:45:19)	22.22	72.52(02:03:12)	71.53(01:12:18)	71.61	62.82(02:03:28)	62.22(12:45:47)	62.42	22.28(02:03:28)	21.95(02:03:39)	22.06	63.12(02:03:12)	62.42(01:12:01)	62.53	22.32(09:50:18)	22.06(01:11:49)	22.22
12	22.25(00:00:00)	22.07(12:45:37)	22.15	71.91(01:23:27)	71.25(10:23:58)	71.40	22.89(01:51:57)	22.56(01:42:29)	22.62	71.40(02:03:13)	70.56(01:11:56)	70.71	63.14(02:03:28)	62.58(01:27:43)	62.89	22.27(02:03:28)	21.96(10:22:16)	22.17	63.02(01:28:04)	62.46(01:26:01)	62.54	22.11(01:51:57)	21.84(01:28:04)	21.88
13	22.37(00:00:00)	22.03(12:45:38)	22.17	72.45(01:23:27)	71.82(10:22:22)	71.93	22.04(01:42:30)	21.87(01:11:49)	21.97	72.07(02:03:13)	71.25(01:11:58)	71.31	63.66(02:03:28)	63.04(01:27:22)	63.11	22.44(00:00:00)	22.17(01:51:38)	22.21	63.26(01:51:57)	62.74(02:00:13)	62.84	22.40(02:00:10)	22.11(01:42:30)	22.14
14	22.58(02:03:28)	22.18(12:45:37)	22.22	72.76(01:53:29)	72.10(10:22:23)	72.31	22.18(01:11:49)	21.94(11:45:19)	22.03	73.13(02:03:13)	72.38(01:26:00)	72.45	63.34(01:29:50)	62.80(12:46:22)	63.06	22.31(01:29:50)	22.04(02:00:32)	22.11	64.22(01:25:52)	63.70(01:31:46)	63.71	21.93(01:51:57)	21.59(01:11:49)	21.61
15	22.71(00:00:00)	22.32(10:22:16)	22.48	72.57(12:45:37)	71.91(01:54:08)	72.03	21.99(02:03:13)	21.69(02:03:16)	21.80	72.07(01:51:57)	71.25(01:11:55)	71.37	63.72(01:26:49)	63.18(01:24:45)	63.42	22.27(02:03:28)	22.03(12:45:37)	22.12	63.64(01:51:57)	63.02(01:26:00)	63.10	22.09(01:51:57)	21.79(01:11:49)	21.84
16	22.04(02:03:15)	21.68(18:47:18)	21.78	71.80(01:43:06)	70.91(15:43:21)	71.14	21.99(02:03:34)	21.78(14:31:39)	21.87	71.59(02:03:34)	70.91(01:06:43)	70.94	63.78(01:12:44)	63.06(09:54:08)	63.33	22.51(01:16:35)	22.30(18:47:18)	22.33	63.32(02:03:34)	62.74(01:06:42)	62.88	22.41(01:17:08)	22.06(01:16:16)	22.16
17	21.99(01:43:06)	21.71(18:47:18)	21.85	71.89(01:12:44)	71.15(15:44:16)	71.35	22.09(16:54:09)	21.88(01:42:14)	21.97	71.54(02:03:35)	70.82(01:07:13)	70.94	63.64(01:21:11)	63.10(15:43:35)	63.19	22.11(01:11:21)	21.84(15:43:11)	21.98	63.28(02:03:35)	62.64(01:11:48)	62.74	22.17(16:54:09)	22.00(01:06:39)	22.09
18	22.04(01:21:11)	21.66(17:36:03)	21.79	71.98(01:17:51)	71.35(02:08:31)	71.62	22.17(17:42:44)	21.97(01:42:14)	22.08	71.33(02:03:35)	70.52(09:18:21)	70.78	63.54(01:11:21)	63.00(09:53:22)	63.15	21.81(01:11:21)	21.41(18:47:18)	21.52	63.02(02:03:35)	62.24(09:17:26)	62.40	21.92(15:19:05)	21.61(01:06:39)	21.69
19	22.20(01:43:06)	21.84(02:03:56)	21.87	71.53(01:21:10)	70.69(09:56:56)	71.16	22.55(01:43:26)	22.31(01:42:14)	22.38	71.33(01:20:55)	70.63(09:17:28)	70.83	63.18(01:12:44)	62.64(01:49:28)	62.82	22.42(01:16:35)	22.01(15:43:25)	22.15	63.72(02:03:34)	62.88(01:11:48)	62.97	22.38(02:03:34)	22.18(01:06:39)	22.26
20	22.37(00:00:00)	22.13(15:43:11)	22.23	71.15(01:12:44)	70.45(09:53:56)	70.90	22.01(01:16:11)	21.70(09:17:24)	21.82	71.61(02:03:35)	70.89(01:06:49)	70.95	63.46(01:12:44)	62.74(09:53:42)	63.08	22.47(01:43:07)	22.07(15:43:11)	22.16	63.60(02:03:35)	63.06(01:06:42)	63.13	22.10(16:54:10)	21.82(01:43:27)	21.94
21	22.32(03:07:49)	21.97(03:20:51)	22.22	73.58(03:00:19)	73.01(02:55:01)	73.04	22.17(02:53:17)	21.87(02:53:23)	22.00	72.45(02:59:53)	71.82(02:53:21)	71.86	64.38(03:02:21)	63.90(02:55:05)	63.99	21.48(00:00:00)	21.37(03:29:34)	21.39	64.10(02:53:17)	63.50(03:29:19)	63.58	21.97(03:29:14)	21.75(02:53:17)	21.82
22	22.73(02:54:52)	22.41(03:20:46)	22.42	72.94(03:00:20)	72.29(03:29:42)	72.37	22.06(02:53:17)	21.96(02:59:54)	22.02	72.57(02:59:54)	71.89(02:53:19)	72.01	64.22(03:00:20)	63.74(02:55:08)	63.85	21.79(00:00:00)	21.67(03:28:52)	21.67	64.22(03:29:14)	63.70(02:53:20)	63.76	21.74(03:01:59)	21.61(02:59:54)	21.71
23	22.87(00:00:00)	22.57(03:28:54)	22.63	73.60(03:28:53)	72.86(03:29:41)	72.91	21.86(02:53:18)	21.68(02:59:54)	21.79	72.73(03:04:42)	72.17(03:02:03)	72.25	64.32(02:54:52)	63.70(03:29:38)	63.69	21.99(03:20:46)	21.78(03:07:49)	21.87	64.36(03:04:42)	63.88(03:02:03)	63.92	21.49(03:04:42)	21.29(03:01:59)	21.41
24	21.94(03:00:19)	21.76(03:02:20)	21.85	73.41(03:20:46)	72.67(11:30:56)	73.02	21.67(03:04:42)	21.39(03:01:59)	21.54	73.20(02:59:53)	72.26(02:53:23)	72.52	64.74(03:00:19)	64.20(02:55:00)	64.22	21.78(02:54:52)	21.57(03:07:49)	21.74	64.60(03:29:14)	64.04(03:02:01)	64.05	21.73(03:13:28)	21.43(02:59:53)	21.54
25	22.27(03:28:52)	21.93(17:18:14)	22.11	72.12(03:07:49)	71.40(00:18:45)	71.48	21.80(03:22:54)	21.49(03:04:42)	21.55	72.73(03:29:15)	71.98(03:14:12)	72.11	64.58(03:00:21)	63.88(01:42:14)	64.00	21.76(03:02:21)	21.56(03:29:34)	21.54	64.74(03:01:59)	64.28(02:53:19)	64.34	21.62(02:53:17)	21.31(02:53:18)	21.39
26	22.61(03:02:26)	22.44(02:54:57)	22.50	72.77(02:54:57)	72.22(03:08:53)	72.35	22.20(03:13:34)	21.89(03:13:35)	22.06	71.89(03:02:04)	71.35(03:00:05)	71.42	63.56(03:02:26)	63.00(03:21:35)	63.06	22.19(03:00:25)	21.85(03:28:58)	22.08	63.48(03:04:48)	63.02(03:00:02)	63.07	21.84(03:02:04)	21.63(03:04:48)	21.67
27	22.67(03:07:55)	22.39(03:20:52)	22.58	72.69(03:02:26)	72.14(03:08:12)	72.48	22.09(03:13:34)	21.86(02:53:23)	22.04	72.99(03:04:48)	72.43(02:53:30)	72.57	63.94(02:54:57)	63.48(03:30:22)	63.71	22.22(00:00:00)	21.95(03:29:40)	22.00	64.40(03:22:59)	63.78(02:53:29)	63.94	22.19(02:59:59)	22.02(02:53:23)	22.07
28	22.58(03:00:26)	22.41(03:28:58)	22.51	74.10(02:54:58)	73.36(00:12:19)	73.49	21.89(03:23:00)	21.62(03:00:00)	21.81	72.54(02:53:23)	71.51(02:53:32)	71.66	64.44(03:28:58)	63.56(02:56:26)	63.94	21.88(02:54:58)	21.65(03:29:40)	21.65	63.74(02:53:23)	63.12(03:00:12)	63.29	21.72(03:23:00)	21.53(02:53:23)	21.65
29	22.56(00:00:00)	22.25(03:20:51)	22.48	73.46(03:00:25)	72.91(03:21:30)	73.03	22.06(03:13:34)	21.86(02:59:59)	21.98	72.50(03:22:59)	71.77(02:53:43)	71.91	64.04(03:00:25)	63.54(02:55:42)	63.54	22.18(03:28:58)	22.07(02:54:57)	22.10	63.80(03:22:59)	63.24(02:53:25)	63.31	21.80(03:22:59)	21.63(02:53:23)	21.71
30	22.05(00:00:00)	21.78(03:20:52)	21.79	71.75(03:00:25)	71.21(02:56:26)	71.47	22.36(03:23:00)	22.19(02:53:23)	22.27	72.54(03:29:20)	71.72(03:00:10)	71.88	64.00(02:54:58)	63.54(03:33:52)	63.93	21.86(00:00:00)	21.69(03:29:40)	21.74	63.82(03:29:20)	63.28(02:53:26)	63.42	21.84(03:23:00)	21.60(03:02:05)	21.74
31	22.97(02:24:42)	22.66(03:28:50)	22.73	73.08(02:24:42)	72.89(00:00:00)	72.99	22.51(03:29:12)	22.08(14:41:04)	22.22	72.71(03:29:12)	71.98(14:41:07)	72.08	64.14(03:29:27)	63.64(09:55:07)	63.89	22.28(03:28:50)	22.06(15:42:53)	22.20	64.20(03:29:12)	63.62(02:22:43)	63.73	22.25(02:39:08)	22.04(02:22:33)	22.16
32	23.00(02:24:42)	22.65(15:42:53)	22.72	72.38(02:24:42)	71.84(03:29:56)	72.16	22.19(03:29:12)	21.86(14:41:04)	21.93	72.12(03:29:12)	71.39(09:27:26)	71.47	63.62(02:24:42)	63.22(03:28:56)	63.41	22.18(00:00:00)	21.94(18:47:00)	22.02	63.56(17:50:17)	62.94(02:22:35)	63.10	22.06(03:29:12)	21.75(17:04:17)	21.88
33	22.78(02:24:43)	22.43(17:35:42)	22.51	73.13(02:24:43)	72.56(09:53:16)	72.59	21.96(03:29:12)	21.77(14:41:05)	21.82	71.58(03:29:12)	70.85(09:27:44)	70.96	63.66(03:28:50)	63.18(03:29:57)	63.27	22.22(00:00:00)	21.97(18:47:00)	22.06	63.60(03:29:12)	62.70(14:43:20)	62.93	21.57(02:39:08)	21.37(14:41:05)	21.47
34	22.39(00:00:00)	22.10(17:35:41)	22.20	73.27(02:24:42)	72.53(09:53:03)	72.94	21.66(03:29:12)	21.47(14:41:04)	21.52	72.03(03:29:12)	71.04(17:04:22)	71.30	63.98(03:28:50)	63.42(03:29:39)	63.75	22.47(03:29:27)	22.12(18:46:59)	22.33	63.30(03:29:12)	62.66(02:39:13)	62.76	21.75(03:29:12)	21.54(17:04:17)	21.64
35	22.59(03:29:27)	22.27(03:29:41)	22.37	71.75(00:00:00)	71.19(15:45:38)	71.70	22.01(03:29:12)	21.84(14:41:05)	21.91	71.79(03:29:12)	70.85(14:41:06)	70.98	64.22(02:24:43)	63.66(03:29:59)	63.78	22.31(02:24:43)	21.97(15:42:53)	22.08	63.50(03:29:12)	62.82(02:39:24)	62.98	21.83(03:29:12)	21.53(14:41:05)	21.59
36	22.45(02:39:54)	22.28(10:22:33)	22.36	72.05(03:29:05)	71.33(12:44:02)	71.61	22.21(02:36:40)	22.02(02:19:10)	22.03	72.36(03:28:48)	71.60(09:38:36)	71.63	63.64(02:41:04)	63.10(10:22:40)	63.34	22.51(00:00:00)	22.17(12:43:58)	22.24	63.56(02:36:40)	63.02(02:19:12)	63.11	22.37(03:28:48)	22.25(02:19:10)	22.32
37	22.38(00:00:00)	22.17(10:22:33)	22.27	71.84(02:33:26)	71.03(10:23:18)	71.31	22.14(02:40:16)	21.98(02:19:10)	22.03	72.26(03:28:48)	71.53(02:19:13)	71.56	63.82(03:29:05)	63.36(02:33:49)	63.59	22.24(02:41:04)	22.03(12:43:58)	22.05	63.76(03:28:48)	63.14(09:38:40)	63.27	21.99(02:41:27)	21.75(02:19:10)	21.82
38	22.74(12:43:59)	22.57(02:39:54)	22.71	72.28(03:29:06)	71.56(10:22:45)	71.85	22.16(03:28:48)	21.95(02:19:10)	22.01	72.57(02:40:16)	72.05(11:35:21)	72.12	64.08(02:41:05)	63.44(12:44:07)	63.74	22.31(00:00:00)	22.10(02:41:05)	22.20	63.92(02:19:10)	63.36(09:38:53)	63.43	22.25(02:40:16)	22.05(02:19:10)	22.15
39	22.16(00:00:00)	21.95(12:43:58)	22.06	71.89(03:29:05)	71.26(12:44:07)	71.42	22.09(02:36:40)	21.96(09:38:34)	22.00	72.17(02:41:26)	71.44(02:19:19)	71.50	63.72(02:43:42)	63.18(10:22:35)	63.32	22.13(00:00:00)	22.03(12:43:58)	22.06	63.54(02:36:40)	62.86(11:36:57)	63.12	21.80(03:28:48)	21.53(11:35:11)	21.58
40	22.05(00:00:00)	21.77(12:43:58)	21.86	72.07(02:33:27)	71.33(10:22:43)	71.53	22.37(03:28:48)	22.15(09:38:35)	22.18	72.57(02:19:10)	72.03(02:36:53)	72.08	63.98(02:39:54)	63.34(10:22:41)	63.48	22.02(02:41:04)	21.72(02:41:06)	21.90	63.86(02:40:16)	63.32(02:36:42)	63.44	21.99(09:38:35)	21.78(02:41:27)	21.87
