# Supplementary material for: Reconstruction of missing data in transferred generative adversarial networks with small sample data
Source: PLoS One. 2025 Jun 5;20(6):e0322323. doi: 10.1371/journal.pone.0322323 (PMC12140267; doi:10.1371/journal.pone.0322323)
Supplement: S1 Data — (ZIP) [file pone.0322323.s001.zip › Dataset/DCBSDY0504.xls]

## Sheet: 报表
Serial Number	Determine the maximum value of direct current voltage (in volts)	Locate the minimum value of DC voltage (in volts)	Average value of DC voltage (volts)）	Locate the maximum value of the AC voltage (in volts)	Locate the minimum value of the AC voltage (in volts)	Average value of AC voltage (volts) for positioning	Maximum reverse DC voltage (volts)	Minimum reverse-phase DC voltage (volts)	Average value of reverse-phase DC voltage (volts)	Maximum value of reverse-phase AC voltage (volts)	Minimum value of reverse-phase AC voltage (volts)	Average value of reverse-phase AC voltage (volts)	Maximum value of AC voltage between X1 and X2 (volts)	Minimum value of AC voltage between X1 and X2 (volts)	Average value of AC voltage between X1 and X2 (volts)	Maximum value of DC voltage (V) of X1X2	Minimum value of DC voltage (V) of X1X2	Average value of DC voltage (V) of X1X2	The maximum value of AC voltage between X1 and X3 (volts)）	Minimum value of AC voltage of X1X3 (volts)	Average value of AC voltage (X1X3) (volts)	Maximum value of DC voltage (V) of X1X3	Minimum value of DC voltage (V) of X1X3	Average value of DC voltage (X1X3) (volts)
Filtering
1	22.28(00:00:00)	22.28(00:00:00)	22.26	72.86(00:00:00)	72.86(00:00:00)	72.87							63.58(00:00:00)	63.58(00:00:00)	63.54	22.48(00:00:00)	22.48(00:00:00)	22.49
2	21.80(00:00:00)	21.80(00:00:00)	21.78	72.51(00:00:00)	72.51(00:00:00)	72.50							63.26(00:00:00)	63.26(00:00:00)	63.31	22.27(00:00:00)	22.27(00:00:00)	22.26
3	22.26(00:00:00)	22.26(00:00:00)	22.25	72.29(00:00:00)	72.29(00:00:00)	72.34							63.78(00:00:00)	63.78(00:00:00)	63.81	22.40(00:00:00)	22.40(00:00:00)	22.38
4	21.91(00:00:00)	21.91(00:00:00)	21.90	71.65(00:00:00)	71.65(00:00:00)	71.63							63.52(00:00:00)	63.52(00:00:00)	63.50	22.20(00:00:00)	22.20(00:00:00)	22.22
5	21.74(00:00:00)	21.74(00:00:00)	21.75	72.36(00:00:00)	72.36(00:00:00)	72.37							63.24(00:00:00)	63.24(00:00:00)	63.19	21.85(00:00:00)	21.85(00:00:00)	21.87
6	22.53(00:00:00)	22.53(00:00:00)	22.51	71.12(00:00:00)	71.12(00:00:00)	71.04							63.58(00:00:00)	63.58(00:00:00)	63.54	22.54(00:00:00)	22.54(00:00:00)	22.53
7	22.64(00:00:00)	22.64(00:00:00)	22.63	73.06(03:46:45)	72.60(00:00:00)	72.54							63.22(00:00:00)	63.22(00:00:00)	63.19	22.19(00:00:00)	22.19(00:00:00)	22.22
8	22.39(00:00:00)	22.39(00:00:00)	22.38	71.70(00:00:00)	71.70(00:00:00)	71.66							63.00(00:00:00)	63.00(00:00:00)	63.00	22.10(00:00:00)	22.10(00:00:00)	22.12
9	22.08(00:00:00)	22.08(00:00:00)	22.10	71.98(00:00:00)	71.98(00:00:00)	72.00							63.82(17:08:03)	63.44(00:00:00)	63.49	22.26(00:00:00)	22.26(00:00:00)	22.25
10	22.25(00:00:00)	22.25(00:00:00)	22.25	71.28(09:52:10)	70.71(00:00:00)	70.83							62.38(00:00:00)	62.38(00:00:00)	62.45	21.85(00:00:00)	21.85(00:00:00)	21.87
11	21.90(19:56:32)	21.73(14:34:01)	21.82	71.79(12:47:18)	71.35(12:54:14)	71.48	22.30(19:14:14)	22.07(12:41:16)	22.19	72.17(19:14:14)	71.53(13:59:18)	71.69	62.74(12:47:18)	62.28(00:00:00)	62.40	22.19(12:47:18)	21.92(19:56:32)	21.96	63.04(13:59:15)	62.58(12:41:18)	62.61	22.16(12:41:16)	22.06(13:59:15)	22.12
12	22.15(12:47:19)	22.03(00:00:00)	22.04	71.79(12:47:19)	71.25(00:00:00)	71.35	22.77(19:14:15)	22.50(13:59:15)	22.64	71.12(19:14:15)	70.56(12:41:24)	70.63	63.06(12:47:19)	62.58(19:59:59)	62.71	22.03(00:00:00)	21.86(14:34:01)	21.98	63.02(13:59:15)	62.56(19:14:18)	62.61	22.01(12:41:16)	21.81(13:59:15)	21.82
13	22.17(00:00:00)	22.10(12:47:19)	22.15	72.26(09:52:28)	71.72(14:34:37)	71.91	21.97(19:14:15)	21.80(13:59:15)	21.89	71.79(19:14:15)	71.25(12:41:33)	71.30	63.58(12:47:19)	63.04(14:38:07)	63.20	22.24(14:34:02)	22.07(19:56:34)	22.15	63.34(12:41:16)	62.80(19:14:18)	62.85	22.11(12:41:16)	22.04(19:14:15)	22.06
14	22.40(17:10:53)	22.08(14:34:01)	22.31	72.66(12:57:35)	72.03(14:34:10)	72.51	21.98(13:59:15)	21.91(19:14:15)	21.94	72.94(13:59:15)	72.38(19:14:16)	72.43	63.34(14:34:01)	62.96(14:34:07)	63.15	22.21(14:34:01)	22.08(00:00:00)	22.12	64.22(12:41:16)	63.78(13:59:17)	63.79	21.83(12:41:16)	21.59(13:59:15)	21.64
15	22.57(19:56:34)	22.36(00:00:00)	22.42	72.45(19:56:34)	71.91(11:38:53)	72.34	21.86(12:41:16)	21.63(19:14:15)	21.69	71.89(12:41:16)	71.25(13:59:59)	71.30	63.78(12:47:19)	63.32(00:00:00)	63.35	22.10(00:00:00)	21.92(14:34:01)	22.04	63.48(19:14:15)	63.10(19:14:17)	63.18	21.86(12:41:16)	21.77(13:59:15)	21.78
16	21.85(18:36:50)	21.72(00:00:00)	21.78	71.54(11:45:37)	70.91(15:21:51)	71.05	22.02(09:17:47)	21.71(09:18:25)	21.90	71.52(11:05:49)	70.91(09:17:50)	70.96	63.70(11:45:37)	63.16(09:54:46)	63.33	22.41(09:52:31)	22.20(18:36:50)	22.27	63.32(17:08:08)	62.74(09:17:50)	62.90	22.20(17:08:08)	22.10(09:17:47)	22.16
17	21.82(09:52:31)	21.71(00:00:00)	21.73	71.70(11:45:37)	71.15(00:00:00)	71.58	22.15(11:05:49)	21.85(11:05:51)	21.89	71.54(12:14:23)	71.01(17:08:11)	71.10	63.72(11:45:37)	63.26(00:00:00)	63.28	21.87(09:52:31)	21.80(18:36:50)	21.82	63.18(11:05:49)	62.64(09:17:58)	62.84	22.17(17:08:08)	21.97(11:05:49)	22.04
18	21.90(09:52:32)	21.66(15:21:37)	21.71	71.91(11:45:38)	71.25(15:22:13)	71.50	22.14(09:17:48)	22.00(17:08:09)	22.10	71.15(12:14:23)	70.59(11:06:03)	70.72	63.54(11:45:38)	63.06(00:00:00)	63.25	21.67(18:36:51)	21.44(00:00:00)	21.51	62.86(12:41:11)	62.24(09:18:16)	62.48	21.74(12:14:23)	21.61(09:17:48)	21.70
19	21.97(00:00:00)	21.84(15:21:37)	21.92	71.35(11:45:37)	70.69(15:22:29)	71.11	22.38(17:08:08)	22.28(11:05:49)	22.34	71.26(09:17:47)	70.63(17:08:21)	70.86	63.12(09:52:31)	62.64(18:36:54)	62.96	22.15(18:36:50)	22.04(00:00:00)	22.07	63.58(17:08:08)	62.82(09:17:51)	63.08	22.35(12:14:23)	22.18(17:08:08)	22.29
20	22.40(08:49:10)	22.10(00:00:00)	22.15	71.01(09:52:31)	70.45(15:21:46)	70.89	22.01(09:17:48)	21.80(17:08:09)	21.87	71.52(12:14:23)	70.89(09:17:51)	71.05	63.30(09:52:31)	62.84(11:46:02)	63.10	22.33(00:00:00)	22.10(18:36:51)	22.24	63.60(12:14:23)	63.06(09:18:25)	63.22	21.96(11:05:50)	21.76(09:17:48)	21.89
21	21.94(00:00:00)	21.94(00:00:00)	21.96	73.01(00:00:00)	73.01(00:00:00)	73.00	21.87(23:32:14)	21.87(23:32:14)	21.87	72.54(23:32:14)	72.07(23:32:15)	72.07	64.28(00:00:00)	63.90(06:19:25)	64.22	21.37(00:00:00)	21.37(00:00:00)	21.37	64.26(23:32:14)	63.50(23:33:09)	63.51	21.83(23:32:14)	21.83(23:32:14)	21.83
22	22.41(00:00:00)	22.41(00:00:00)	22.40	72.29(00:00:00)	72.29(00:00:00)	72.34	21.89(23:32:14)	21.89(23:32:14)	21.89	72.50(23:32:14)	71.96(23:32:15)	71.96	63.80(00:00:00)	63.80(00:00:00)	63.82	21.67(00:00:00)	21.67(00:00:00)	21.65	64.22(23:32:14)	63.84(23:32:16)	63.84	21.61(23:32:14)	21.61(23:32:14)	21.61
23	22.57(00:00:00)	22.57(00:00:00)	22.59	73.34(00:00:00)	72.86(09:31:00)	73.07	21.79(23:32:14)	21.79(23:32:14)	21.79	72.73(23:32:14)	72.29(23:32:16)	72.29	64.10(00:00:00)	64.10(00:00:00)	64.05	21.85(00:00:00)	21.85(00:00:00)	21.87	64.36(23:32:14)	63.94(23:32:18)	63.94	21.32(23:32:14)	21.32(23:32:14)	21.32
24	21.83(00:00:00)	21.83(00:00:00)	21.85	73.15(00:00:00)	72.67(13:04:58)	73.13	21.36(23:32:14)	21.36(23:32:14)	21.36	72.71(23:32:14)	72.26(23:32:23)	72.26	64.58(00:00:00)	64.20(08:55:27)	64.47	21.43(00:00:00)	21.43(00:00:00)	21.41	64.60(23:32:14)	64.20(23:32:15)	64.20	21.47(23:32:14)	21.47(23:32:14)	21.47
25	21.93(00:00:00)	21.93(00:00:00)	21.91	71.40(00:00:00)	71.40(00:00:00)	71.46	21.73(23:32:14)	21.36(23:32:15)	21.39	72.61(23:32:14)	72.17(23:32:17)	72.17	64.48(13:49:42)	64.04(00:00:00)	64.02	21.56(00:00:00)	21.56(00:00:00)	21.54	64.74(23:32:14)	64.34(23:32:19)	64.34	21.31(23:32:14)	21.31(23:32:14)	21.31
26	22.47(00:00:00)	22.47(00:00:00)	22.49	72.77(17:08:03)	72.29(00:00:00)	72.34	22.00(23:32:20)	22.00(23:32:20)	22.00	71.96(23:32:20)	71.42(23:32:21)	71.42	63.16(00:00:00)	63.16(00:00:00)	63.16	22.09(00:00:00)	21.77(14:43:30)	21.96	63.54(23:32:20)	63.18(23:32:21)	63.18	21.63(23:32:20)	21.63(23:32:20)	21.63
27	22.57(00:00:00)	22.57(00:00:00)	22.59	72.50(00:00:00)	72.50(00:00:00)	72.50	21.96(23:32:20)	21.96(23:32:20)	21.96	72.71(23:32:20)	72.71(23:32:20)	72.71	63.86(00:00:00)	63.86(00:00:00)	63.85	21.95(00:00:00)	21.95(00:00:00)	21.97	64.40(23:32:20)	64.00(23:32:21)	64.00	21.99(23:32:20)	21.99(23:32:20)	21.99
28	22.52(00:00:00)	22.52(00:00:00)	22.51	73.46(00:00:00)	73.46(00:00:00)	73.49	21.62(23:32:20)	21.62(23:32:20)	21.62	72.61(23:32:20)	71.70(23:32:24)	71.70	63.88(00:00:00)	63.88(00:00:00)	63.95	21.65(00:00:00)	21.65(00:00:00)	21.63	63.90(23:32:20)	63.50(23:32:21)	63.50	21.56(23:32:20)	21.56(23:32:20)	21.56
29	22.45(00:00:00)	22.45(00:00:00)	22.47	73.01(00:00:00)	73.01(00:00:00)	73.00	21.79(23:32:20)	21.79(23:32:20)	21.79	72.31(23:32:20)	71.84(23:32:23)	71.84	63.94(13:49:40)	63.54(00:00:00)	63.72	22.07(00:00:00)	22.07(00:00:00)	22.09	63.74(23:32:20)	63.34(23:32:22)	63.34	21.76(23:32:20)	21.76(23:32:20)	21.76
30	21.78(00:00:00)	21.78(00:00:00)	21.76	71.56(00:00:00)	71.56(00:00:00)	71.51	22.12(23:32:20)	22.12(23:32:20)	22.12	72.36(23:32:20)	71.91(23:32:21)	71.91	63.92(00:00:00)	63.92(00:00:00)	63.96	21.69(00:00:00)	21.69(00:00:00)	21.71	63.82(23:32:20)	63.44(23:32:22)	63.44	21.70(23:32:20)	21.70(23:32:20)	21.70
31	22.74(09:52:14)	22.49(15:21:19)	22.65	73.01(09:52:14)	72.53(09:58:50)	72.89	22.28(09:27:15)	22.04(17:14:18)	22.09	72.43(11:16:16)	71.89(09:27:19)	71.98	64.24(11:45:20)	63.70(15:21:24)	63.78	22.24(11:45:20)	21.96(18:36:32)	22.11	64.36(17:14:18)	63.66(09:27:16)	63.80	22.01(09:27:15)	21.90(17:14:18)	21.96
32	22.90(11:45:20)	22.55(15:21:19)	22.70	72.38(09:52:14)	71.84(11:45:36)	72.12	22.03(09:27:15)	21.79(11:16:17)	21.81	72.05(12:25:28)	71.39(11:16:25)	71.50	63.62(09:52:14)	63.22(09:52:23)	63.38	22.00(18:36:32)	21.83(00:00:00)	21.90	63.64(17:14:18)	63.02(12:25:38)	63.12	21.93(11:16:17)	21.71(17:14:18)	21.82
33	22.50(09:52:14)	22.36(15:21:19)	22.46	73.13(11:45:20)	72.56(00:00:00)	72.61	21.87(12:25:28)	21.69(11:16:17)	21.83	71.51(09:27:15)	70.85(11:16:46)	71.17	63.66(11:45:20)	63.18(15:21:25)	63.32	22.18(11:45:20)	21.90(15:21:19)	22.00	63.38(11:16:17)	62.92(09:27:16)	62.95	21.54(09:27:15)	21.47(12:25:28)	21.49
34	22.26(09:52:14)	22.06(00:00:00)	22.07	73.34(18:36:32)	72.67(18:36:33)	72.91	21.63(09:27:15)	21.52(11:16:16)	21.55	71.65(09:27:15)	71.13(17:14:20)	71.28	63.88(11:45:19)	63.42(15:21:43)	63.79	22.37(00:00:00)	22.08(15:21:19)	22.29	63.30(17:14:18)	62.74(11:16:18)	62.79	21.75(11:16:16)	21.47(17:14:18)	21.66
35	22.40(09:52:14)	22.23(11:45:20)	22.27	71.84(11:45:20)	71.31(09:18:08)	71.65	21.80(09:27:15)	21.80(09:27:15)	21.80	71.42(17:14:19)	70.85(09:27:17)	71.00	64.22(18:36:33)	63.76(00:00:00)	63.78	22.00(15:21:19)	21.87(18:36:33)	21.92	63.42(09:27:15)	62.96(12:25:35)	62.98	21.66(17:14:19)	21.49(09:27:15)	21.59
36	22.34(00:00:00)	22.17(12:47:36)	22.27	71.87(19:56:50)	71.33(00:00:00)	71.35	22.14(19:02:24)	21.98(13:49:45)	22.07	72.10(12:29:25)	71.60(12:29:28)	71.60	63.48(00:00:00)	63.10(14:34:40)	63.44	22.24(00:00:00)	22.14(14:34:19)	22.20	63.56(12:29:25)	63.02(13:49:47)	63.16	22.22(12:29:25)	22.19(13:49:45)	22.19
37	22.09(00:00:00)	22.09(00:00:00)	22.10	71.66(19:56:50)	71.03(14:34:40)	71.13	22.21(19:02:24)	21.91(12:29:25)	21.91	71.98(12:29:25)	71.53(12:29:28)	71.60	63.82(12:47:36)	63.36(00:00:00)	63.46	22.07(12:47:36)	21.96(00:00:00)	21.98	63.68(12:29:25)	63.20(13:49:59)	63.30	21.75(12:29:25)	21.72(19:02:24)	21.74
38	22.68(19:56:51)	22.39(14:34:19)	22.48	72.10(12:47:37)	71.56(14:34:27)	71.90	22.02(12:29:25)	21.95(19:02:25)	21.99	72.69(12:29:25)	72.12(13:49:48)	72.14	64.00(12:47:37)	63.60(12:47:39)	63.63	22.27(12:47:37)	22.00(00:00:00)	22.04	63.92(12:29:25)	63.52(12:29:29)	63.52	22.15(12:29:25)	22.02(13:49:45)	22.05
39	22.02(12:47:36)	21.95(19:56:50)	22.00	71.89(12:47:36)	71.26(00:00:00)	71.36	21.89(13:49:45)	21.85(12:29:25)	21.88	72.07(13:49:45)	71.60(13:49:46)	71.65	63.72(19:56:50)	63.26(00:00:00)	63.29	21.96(00:00:00)	21.93(12:47:36)	21.92	63.54(12:29:25)	63.16(12:29:26)	63.16	21.60(13:49:45)	21.49(12:29:25)	21.55
40	21.98(12:47:36)	21.77(19:56:50)	21.89	72.07(12:47:36)	71.49(14:34:19)	71.61	22.31(13:49:45)	22.11(12:29:25)	22.21	72.64(12:29:25)	72.10(19:02:25)	72.14	64.04(14:34:19)	63.50(12:48:20)	63.59	21.85(14:34:19)	21.69(19:56:50)	21.78	63.94(19:02:24)	63.32(12:29:38)	63.44	21.89(12:29:25)	21.78(19:02:24)	21.81
