# Supplementary material for: Reconstruction of missing data in transferred generative adversarial networks with small sample data
Source: PLoS One. 2025 Jun 5;20(6):e0322323. doi: 10.1371/journal.pone.0322323 (PMC12140267; doi:10.1371/journal.pone.0322323)
Supplement: S1 Data — (ZIP) [file pone.0322323.s001.zip › Dataset/DCBSDY0505.xls]

## Sheet: 报表
Serial Number	Determine the maximum value of direct current voltage (in volts)	Locate the minimum value of DC voltage (in volts)	Average value of DC voltage (volts)）	Locate the maximum value of the AC voltage (in volts)	Locate the minimum value of the AC voltage (in volts)	Average value of AC voltage (volts) for positioning	Maximum reverse DC voltage (volts)	Minimum reverse-phase DC voltage (volts)	Average value of reverse-phase DC voltage (volts)	Maximum value of reverse-phase AC voltage (volts)	Minimum value of reverse-phase AC voltage (volts)	Average value of reverse-phase AC voltage (volts)	Maximum value of AC voltage between X1 and X2 (volts)	Minimum value of AC voltage between X1 and X2 (volts)	Average value of AC voltage between X1 and X2 (volts)	Maximum value of DC voltage (V) of X1X2	Minimum value of DC voltage (V) of X1X2	Average value of DC voltage (V) of X1X2	The maximum value of AC voltage between X1 and X3 (volts)）	Minimum value of AC voltage of X1X3 (volts)	Average value of AC voltage (X1X3) (volts)	Maximum value of DC voltage (V) of X1X3	Minimum value of DC voltage (V) of X1X3	Average value of DC voltage (X1X3) (volts)
Filtering
1	22.28(00:00:00)	22.21(23:57:54)	22.26	73.41(23:57:54)	72.86(00:00:00)	72.87	22.37(23:57:04)	22.37(23:57:04)	22.37	72.54(23:57:04)	72.12(23:57:06)	72.14	64.04(23:57:54)	63.58(00:00:00)	63.54	22.48(00:00:00)	22.34(23:57:54)	22.49	63.76(23:57:04)	63.34(23:57:05)	63.35	21.95(23:57:04)	21.95(23:57:04)	21.95
2	21.91(23:57:55)	21.80(00:00:00)	21.78	72.98(23:57:55)	72.51(00:00:00)	72.50	21.94(23:57:04)	21.94(23:57:04)	21.94	71.82(23:57:04)	71.32(23:57:05)	71.33	63.72(23:57:55)	63.26(00:00:00)	63.31	22.27(00:00:00)	22.21(23:57:55)	22.26	63.02(23:57:04)	62.66(23:57:05)	62.67	21.84(23:57:04)	21.84(23:57:04)	21.84
3	22.26(00:00:00)	22.26(00:00:00)	22.25	72.83(23:57:55)	72.29(00:00:00)	72.34	21.43(23:57:04)	21.43(23:57:04)	21.43	72.29(23:57:04)	71.82(23:57:08)	71.87	64.26(23:57:55)	63.78(00:00:00)	63.81	22.40(00:00:00)	22.40(00:00:00)	22.38	63.82(23:57:04)	63.34(23:57:08)	63.39	21.69(23:57:04)	21.69(23:57:04)	21.69
4	21.98(23:57:54)	21.91(00:00:00)	21.90	71.93(23:57:54)	71.46(23:58:14)	71.63	21.48(23:57:04)	21.48(23:57:04)	21.48	71.91(23:57:04)	71.46(23:57:05)	71.47	63.90(23:57:54)	63.52(00:00:00)	63.50	22.20(00:00:00)	22.20(00:00:00)	22.22	63.20(23:57:04)	63.20(23:57:04)	63.20	21.83(23:57:04)	21.83(23:57:04)	21.83
5	21.80(23:57:55)	21.74(00:00:00)	21.75	72.83(23:57:55)	72.36(00:00:00)	72.37	22.13(23:57:04)	22.13(23:57:04)	22.13	72.14(23:57:04)	71.70(23:57:08)	71.75	63.70(23:57:55)	63.24(00:00:00)	63.19	21.85(00:00:00)	21.82(23:57:55)	21.87	63.98(23:57:04)	63.58(23:57:06)	63.60	21.78(23:57:04)	21.78(23:57:04)	21.78
6	22.53(00:00:00)	22.50(23:58:00)	22.51	71.66(23:58:00)	71.05(05:31:53)	71.06	22.36(23:57:10)	22.06(23:57:11)	22.07	71.59(23:57:10)	71.15(23:57:24)	71.32	63.72(23:58:00)	63.34(23:58:11)	63.54	22.64(23:58:00)	22.54(00:00:00)	22.53	63.30(23:57:10)	62.90(23:57:11)	62.91	22.41(23:57:10)	22.41(23:57:10)	22.41
7	22.75(23:58:00)	22.64(00:00:00)	22.63	73.17(23:58:00)	72.60(00:00:00)	72.54	22.48(23:57:10)	22.48(23:57:10)	22.48	71.39(23:57:10)	71.39(23:57:10)	71.39	63.60(23:58:00)	63.22(00:00:00)	63.19	22.19(00:00:00)	22.08(23:58:00)	22.22	63.14(23:57:10)	62.76(23:57:11)	62.77	21.96(23:57:10)	21.96(23:57:10)	21.96
8	22.39(00:00:00)	22.35(23:58:01)	22.38	72.14(23:58:01)	71.70(00:00:00)	71.66	21.87(23:57:10)	21.87(23:57:10)	21.87	72.31(23:57:10)	71.84(23:57:25)	72.03	63.38(23:58:01)	63.00(00:00:00)	63.00	22.10(00:00:00)	22.10(00:00:00)	22.12	63.54(23:57:10)	63.16(23:57:11)	63.17	21.75(23:57:10)	21.75(23:57:10)	21.75
9	22.11(23:58:00)	22.08(00:00:00)	22.10	72.43(23:58:00)	71.98(00:00:00)	72.00	21.80(23:57:10)	21.80(23:57:10)	21.80	71.08(23:57:10)	70.61(23:57:30)	70.90	63.90(23:58:00)	63.44(00:00:00)	63.49	22.26(00:00:00)	22.26(00:00:00)	22.25	63.44(23:57:10)	63.44(23:57:10)	63.44	21.98(23:57:10)	21.98(23:57:10)	21.98
10	22.32(23:58:01)	22.25(00:00:00)	22.25	71.28(23:58:01)	70.83(00:00:00)	70.86	22.00(23:57:10)	22.00(23:57:10)	22.00	71.02(23:57:10)	71.02(23:57:10)	71.02	62.78(23:58:01)	62.38(00:00:00)	62.45	21.85(00:00:00)	21.77(23:58:01)	21.87	62.50(23:57:10)	62.08(23:57:11)	62.09	21.75(23:57:10)	21.75(23:57:10)	21.75
11	21.94(23:57:50)	21.77(14:33:54)	21.86	71.98(23:57:50)	71.35(00:00:00)	71.35	22.27(12:41:40)	22.13(13:59:22)	22.20	72.33(23:56:57)	71.53(12:41:43)	71.66	62.96(23:57:50)	62.22(21:26:20)	62.30	22.32(23:57:50)	21.88(19:55:57)	21.95	63.12(23:56:57)	62.42(12:41:44)	62.62	22.39(12:41:40)	22.09(12:41:43)	22.20
12	22.45(23:57:50)	22.03(00:00:00)	22.05	72.07(23:57:50)	71.25(19:56:03)	71.44	22.85(20:29:16)	22.56(12:41:40)	22.69	71.21(23:56:58)	70.56(12:41:47)	70.79	63.26(23:57:50)	62.58(00:00:00)	62.68	22.10(23:57:50)	21.89(14:33:55)	21.97	63.02(12:41:40)	62.46(13:59:53)	62.57	21.91(18:39:54)	21.84(12:41:40)	21.89
13	22.37(23:57:50)	21.96(14:33:55)	22.17	72.73(23:57:50)	71.72(19:56:03)	71.86	21.93(13:59:22)	21.76(12:41:41)	21.86	71.79(12:41:41)	71.25(13:59:29)	71.41	63.82(23:57:50)	63.04(21:25:27)	63.06	22.27(23:57:50)	22.03(14:33:55)	22.07	63.26(12:41:41)	62.80(13:59:25)	62.83	22.20(18:39:54)	22.07(12:41:41)	22.16
14	22.40(22:20:49)	22.08(21:25:08)	22.30	72.94(23:57:50)	72.03(19:56:03)	72.35	22.18(12:41:40)	21.91(18:39:54)	22.00	73.01(23:56:58)	72.38(13:59:25)	72.46	63.58(23:57:50)	62.86(12:47:30)	62.97	22.17(23:57:50)	21.98(14:33:56)	22.05	64.22(23:56:58)	63.78(12:41:42)	63.78	21.76(12:41:40)	21.59(13:59:22)	21.64
15	22.57(00:00:00)	22.25(21:25:08)	22.52	72.73(23:57:50)	71.91(12:48:19)	72.06	21.92(12:41:40)	21.59(12:41:42)	21.70	71.98(23:56:58)	71.25(18:39:57)	71.50	63.88(23:57:50)	63.18(09:10:26)	63.45	22.13(23:57:50)	21.96(19:55:58)	22.00	63.48(12:41:40)	63.10(12:41:43)	63.14	22.06(23:56:58)	21.77(12:41:40)	21.86
16	22.04(23:57:52)	21.75(15:21:37)	21.81	71.80(23:57:52)	71.01(00:00:00)	71.23	22.09(14:29:53)	21.78(14:29:56)	21.86	71.59(23:56:59)	70.80(16:59:42)	70.94	63.78(17:15:11)	63.16(11:47:41)	63.37	22.44(09:52:54)	22.20(00:00:00)	22.25	63.40(23:56:59)	62.80(11:05:18)	62.89	22.17(12:14:45)	21.99(11:05:16)	22.12
17	22.13(23:57:53)	21.74(00:00:00)	21.76	71.89(23:57:53)	71.15(13:35:17)	71.41	22.19(23:57:00)	0.00(14:29:53)	21.92	232.50(14:29:53)	70.89(09:17:43)	70.97	63.72(23:57:53)	63.10(09:53:21)	63.23	22.08(15:21:37)	21.80(00:00:00)	21.94	200.00(14:29:53)	62.72(09:17:39)	62.81	22.24(09:17:36)	0.00(14:29:53)	22.03
18	21.97(17:15:13)	21.66(00:00:00)	21.73	72.07(23:57:53)	71.35(09:53:04)	71.57	22.31(23:57:00)	0.00(12:14:45)	22.11	232.50(12:14:45)	70.59(11:05:21)	70.74	63.60(23:57:53)	63.06(13:34:42)	63.27	21.67(00:00:00)	21.47(15:21:37)	21.59	63.02(12:14:45)	62.24(11:08:09)	62.47	21.92(14:29:54)	21.61(14:29:55)	21.74
19	22.14(06:42:50)	21.81(13:34:41)	21.96	71.53(17:15:11)	70.81(11:48:13)	71.10	22.55(09:17:36)	22.24(09:17:39)	22.38	71.45(23:57:00)	70.63(09:17:48)	70.79	63.24(23:57:52)	62.70(15:21:40)	62.88	22.39(17:15:11)	22.01(13:34:39)	22.09	63.50(09:17:36)	62.82(11:05:20)	63.02	22.45(23:57:00)	22.24(11:05:16)	22.29
20	22.37(18:35:41)	22.16(00:00:00)	22.24	71.01(09:52:54)	70.45(15:21:53)	70.84	21.97(23:57:00)	21.80(11:05:16)	21.84	71.70(23:57:00)	70.89(12:15:41)	71.09	63.46(23:57:53)	62.84(11:47:52)	63.08	22.30(23:57:53)	22.07(18:35:41)	22.13	63.70(12:14:45)	63.06(11:05:29)	63.22	22.10(12:14:45)	21.82(16:59:36)	22.02
21	22.11(00:23:20)	22.04(23:57:20)	22.12	73.58(23:57:20)	73.01(00:23:24)	73.00	21.87(00:00:00)	21.87(00:00:00)	21.87	72.26(23:56:39)	71.82(23:56:50)	72.07	64.44(23:57:20)	64.00(00:23:25)	64.00	21.44(23:57:20)	21.34(00:23:20)	21.35	64.04(23:56:39)	63.50(00:00:00)	63.52	21.83(00:00:00)	21.75(23:56:39)	21.83
22	22.53(23:57:20)	22.35(00:23:20)	22.37	73.13(23:57:20)	72.38(00:23:25)	72.46	21.99(23:56:38)	0.00(23:56:38)	21.88	235.00(23:56:38)	71.89(23:56:40)	72.08	64.36(23:57:20)	63.80(00:23:24)	63.82	21.67(23:57:20)	21.61(00:23:20)	21.62	200.00(23:56:38)	63.78(23:56:39)	63.94	21.64(23:56:38)	0.00(23:56:38)	21.60
23	22.60(23:57:20)	22.50(00:23:20)	22.50	73.60(23:57:20)	72.86(00:23:38)	72.87	21.79(00:00:00)	0.00(23:56:38)	21.77	235.00(23:56:38)	72.17(23:56:39)	72.40	64.46(23:57:20)	63.86(00:23:24)	63.85	21.85(00:23:20)	21.82(23:57:20)	21.87	200.00(23:56:38)	63.94(00:00:00)	64.04	21.32(00:00:00)	0.00(23:56:38)	21.30
24	21.73(23:57:20)	21.57(00:23:20)	21.59	73.34(23:57:20)	72.67(03:03:06)	73.09	21.64(23:56:38)	0.00(23:56:38)	21.34	235.00(23:56:38)	72.26(00:00:00)	72.53	64.80(23:57:20)	64.26(00:23:26)	64.31	21.64(23:57:20)	21.43(00:23:20)	21.41	200.00(23:56:38)	64.20(00:00:00)	64.30	21.57(23:56:38)	0.00(23:56:38)	21.46
25	22.07(23:57:20)	22.03(00:23:20)	22.01	72.31(23:57:20)	71.40(23:57:32)	71.50	21.69(00:00:00)	0.00(23:56:38)	21.67	235.00(23:56:38)	72.17(00:00:00)	72.29	64.72(23:57:20)	64.20(00:23:24)	64.18	21.63(23:57:20)	21.53(00:23:20)	21.51	200.00(23:56:38)	64.28(23:56:49)	64.44	21.31(00:00:00)	0.00(23:56:38)	21.30
26	22.61(23:57:25)	22.54(00:23:26)	22.53	72.77(23:57:25)	72.29(23:57:27)	72.50	22.00(00:00:00)	21.89(23:56:43)	22.00	71.89(23:56:43)	71.42(00:00:00)	71.42	63.62(23:57:25)	63.08(00:23:32)	63.08	21.92(23:57:25)	21.74(00:23:26)	21.75	63.32(23:56:43)	63.18(00:00:00)	63.18	21.63(00:00:00)	21.60(23:56:43)	21.63
27	22.50(00:23:26)	22.35(23:57:25)	22.50	72.61(23:57:25)	72.43(00:23:26)	72.47	22.06(23:56:45)	21.96(00:00:00)	21.96	72.99(23:56:45)	72.52(23:56:47)	72.71	63.94(23:57:25)	63.48(00:23:42)	63.84	21.95(23:57:25)	21.85(00:23:26)	21.87	64.16(23:56:45)	64.00(00:00:00)	64.00	22.05(23:56:45)	21.99(00:00:00)	21.99
28	22.52(23:57:26)	22.35(00:23:26)	22.37	74.03(00:23:26)	73.46(23:57:28)	73.50	21.89(23:56:44)	21.58(23:56:50)	21.62	72.17(23:56:44)	71.70(00:00:00)	71.70	64.28(23:57:26)	63.80(23:57:27)	63.99	21.58(00:23:26)	21.58(00:23:26)	21.60	63.74(23:56:44)	63.34(23:56:47)	63.50	21.60(23:56:44)	21.56(00:00:00)	21.56
29	22.38(23:57:25)	22.28(00:23:26)	22.26	73.39(23:57:25)	73.29(00:23:26)	73.34	21.79(00:00:00)	21.79(00:00:00)	21.79	72.40(23:56:43)	71.84(00:00:00)	71.84	64.04(00:23:26)	63.62(00:23:29)	63.55	21.97(00:23:26)	21.97(00:23:26)	21.99	63.90(23:56:43)	63.34(00:00:00)	63.34	21.76(00:00:00)	21.63(23:56:43)	21.76
30	21.84(23:57:25)	21.67(00:23:26)	21.65	71.66(23:57:25)	71.47(00:23:26)	71.50	22.25(23:56:44)	22.12(00:00:00)	22.12	72.45(23:56:44)	71.91(00:00:00)	71.91	64.08(23:57:25)	63.60(00:23:38)	63.84	21.79(00:23:26)	21.69(23:57:25)	21.78	63.82(23:56:44)	63.44(00:00:00)	63.44	21.74(23:56:44)	21.70(00:00:00)	21.70
31	22.77(23:57:26)	22.56(15:21:19)	22.65	73.17(09:52:36)	72.63(15:21:22)	72.91	22.21(09:27:15)	22.04(11:16:41)	22.14	72.71(14:40:16)	71.98(17:22:19)	72.09	64.24(15:21:19)	63.70(11:47:41)	63.78	22.20(17:14:54)	21.96(00:00:00)	22.03	64.30(14:40:16)	63.66(09:27:19)	63.77	22.07(11:16:41)	21.94(14:40:16)	21.99
32	22.90(17:14:54)	22.61(00:00:00)	22.64	72.38(11:47:21)	71.72(18:35:31)	72.08	21.99(09:27:15)	21.79(17:09:12)	21.87	72.05(14:40:16)	71.39(09:27:22)	71.45	63.70(23:57:26)	63.22(11:47:27)	63.40	22.04(23:57:26)	21.90(13:34:21)	21.99	63.56(14:40:16)	62.86(09:32:18)	63.10	21.89(14:40:16)	21.68(17:09:12)	21.81
33	22.85(15:21:20)	0.00(13:34:21)	22.52	237.50(13:34:21)	72.56(11:47:29)	72.81	21.90(09:27:16)	21.77(14:40:17)	21.85	71.58(17:22:17)	70.92(12:25:22)	71.07	200.00(13:34:21)	63.18(11:48:08)	63.30	22.32(17:14:54)	0.00(13:34:21)	22.10	63.38(17:22:17)	62.78(11:16:49)	62.91	21.54(14:40:17)	21.44(11:16:41)	21.49
34	22.29(17:14:53)	22.06(00:00:00)	22.10	73.27(17:14:53)	72.53(18:36:05)	72.74	21.73(17:22:17)	0.00(12:25:16)	21.50	235.00(12:25:16)	71.13(11:16:44)	71.20	64.04(17:14:53)	63.42(13:34:57)	63.73	22.32(15:21:19)	22.15(09:52:36)	22.22	200.00(12:25:16)	62.66(11:16:44)	62.75	21.71(09:27:15)	0.00(12:25:16)	21.61
35	22.40(11:47:21)	0.00(13:34:21)	22.25	232.50(13:34:21)	71.19(13:35:20)	71.57	21.84(09:27:16)	21.80(11:16:41)	21.82	71.51(09:27:16)	70.85(11:16:45)	71.01	200.00(13:34:21)	63.76(18:35:23)	63.88	22.17(23:57:26)	0.00(13:34:21)	21.91	63.50(14:40:16)	62.88(12:25:45)	63.01	21.70(12:25:17)	21.46(17:09:13)	21.62
36	22.34(12:47:38)	22.14(14:34:12)	22.17	72.12(23:57:21)	71.33(19:56:19)	71.47	22.14(18:27:44)	22.02(12:29:49)	22.09	72.17(20:17:32)	71.60(12:29:52)	71.65	63.78(23:57:21)	63.10(14:34:32)	63.33	22.34(23:57:21)	22.11(19:56:15)	22.17	63.56(12:29:49)	62.88(18:28:10)	63.17	22.40(20:17:32)	22.19(23:56:51)	22.29
37	22.20(23:57:22)	22.02(19:56:15)	22.08	71.94(23:57:22)	71.12(14:34:16)	71.23	22.11(20:17:32)	21.95(13:50:18)	22.03	72.10(12:29:49)	71.60(12:29:51)	71.72	63.98(23:57:22)	63.36(00:00:00)	63.33	22.13(23:57:22)	22.00(14:34:13)	22.01	63.76(23:56:51)	63.20(12:29:53)	63.35	21.89(18:27:44)	21.72(23:56:51)	21.84
38	22.68(00:00:00)	22.39(19:56:15)	22.62	72.19(23:57:22)	71.56(14:34:36)	71.91	22.09(20:17:32)	21.95(13:50:19)	22.00	72.76(23:56:52)	72.12(12:29:52)	72.13	64.08(12:47:39)	63.54(21:25:28)	63.55	22.20(14:34:13)	22.03(00:00:00)	22.10	63.98(23:56:52)	63.44(13:50:37)	63.53	22.25(20:17:32)	21.95(13:50:19)	22.06
39	22.16(23:57:21)	21.92(21:25:26)	21.95	72.14(23:57:21)	71.26(00:00:00)	71.33	22.13(23:56:51)	21.89(13:50:18)	21.91	72.17(13:50:18)	71.51(23:57:02)	71.66	63.98(23:57:21)	63.18(14:34:25)	63.36	22.23(12:47:38)	21.89(21:25:26)	21.94	63.44(13:50:18)	63.00(12:29:52)	63.18	21.70(18:27:44)	21.53(23:56:51)	21.63
40	21.98(14:34:13)	21.77(00:00:00)	21.83	72.26(23:57:22)	71.26(12:47:52)	71.56	22.41(13:50:19)	0.00(13:50:18)	22.21	235.00(13:50:18)	72.03(13:50:25)	72.12	64.20(23:57:22)	63.42(12:48:36)	63.51	22.02(23:57:22)	21.69(00:00:00)	21.74	64.10(12:29:49)	63.38(13:50:20)	63.40	21.92(13:50:18)	21.75(18:27:44)	21.81
