# Supplementary material for: Reconstruction of missing data in transferred generative adversarial networks with small sample data
Source: PLoS One. 2025 Jun 5;20(6):e0322323. doi: 10.1371/journal.pone.0322323 (PMC12140267; doi:10.1371/journal.pone.0322323)
Supplement: S1 Data — (ZIP) [file pone.0322323.s001.zip › Dataset/DCBSDY0506.xls]

## Sheet: 报表
Serial Number	Determine the maximum value of direct current voltage (in volts)	Locate the minimum value of DC voltage (in volts)	Average value of DC voltage (volts)）	Locate the maximum value of the AC voltage (in volts)	Locate the minimum value of the AC voltage (in volts)	Average value of AC voltage (volts) for positioning	Maximum reverse DC voltage (volts)	Minimum reverse-phase DC voltage (volts)	Average value of reverse-phase DC voltage (volts)	Maximum value of reverse-phase AC voltage (volts)	Minimum value of reverse-phase AC voltage (volts)	Average value of reverse-phase AC voltage (volts)	Maximum value of AC voltage between X1 and X2 (volts)	Minimum value of AC voltage between X1 and X2 (volts)	Average value of AC voltage between X1 and X2 (volts)	Maximum value of DC voltage (V) of X1X2	Minimum value of DC voltage (V) of X1X2	Average value of DC voltage (V) of X1X2	The maximum value of AC voltage between X1 and X3 (volts)）	Minimum value of AC voltage of X1X3 (volts)	Average value of AC voltage (X1X3) (volts)	Maximum value of DC voltage (V) of X1X3	Minimum value of DC voltage (V) of X1X3	Average value of DC voltage (X1X3) (volts)
Filtering
1	22.31(03:19:16)	22.21(00:00:01)	22.27	73.41(03:19:16)	72.94(00:00:01)	72.99	22.37(03:18:48)	22.37(03:18:48)	22.37	72.36(03:18:48)	71.93(03:18:52)	72.04	63.98(03:19:16)	63.58(03:19:30)	63.55	22.38(03:19:16)	22.34(00:00:01)	22.37	63.50(03:18:48)	63.12(03:18:53)	63.44	21.91(03:18:48)	21.91(03:18:48)	21.91
2	21.91(00:00:01)	21.84(03:19:16)	21.86	73.08(03:19:16)	72.51(00:00:01)	72.61	22.04(03:18:48)	22.04(03:18:48)	22.04	71.75(03:18:48)	71.32(03:18:50)	71.38	63.80(03:19:16)	63.34(00:00:01)	63.45	22.24(03:19:16)	22.21(00:00:01)	22.24	62.96(03:18:48)	62.58(03:18:51)	62.66	22.05(03:18:48)	22.05(03:18:48)	22.05
3	22.29(03:19:16)	22.26(00:00:01)	22.27	72.92(03:19:16)	72.36(00:00:01)	72.48	21.43(03:18:48)	21.43(03:18:48)	21.43	72.29(03:18:48)	71.82(03:18:52)	71.94	64.32(03:19:16)	63.86(00:00:01)	63.86	22.43(03:19:16)	22.40(00:00:01)	22.40	63.76(03:18:48)	63.28(03:18:52)	63.40	21.63(03:18:48)	21.63(03:18:48)	21.63
4	22.08(03:19:16)	21.98(00:00:01)	22.08	72.17(03:19:16)	71.30(03:37:46)	71.50	21.48(03:18:48)	21.48(03:18:48)	21.48	71.84(03:18:48)	71.30(03:18:52)	71.43	64.12(03:19:16)	63.52(00:00:01)	63.78	22.24(03:19:16)	22.20(00:00:01)	22.24	63.44(03:18:48)	63.04(03:18:52)	63.14	21.86(03:18:48)	21.86(03:18:48)	21.86
5	21.97(03:19:16)	21.80(00:00:01)	21.97	73.01(03:19:16)	72.36(00:00:01)	72.48	21.92(03:18:48)	21.92(03:18:48)	21.92	72.14(03:18:48)	71.70(03:18:52)	71.81	63.78(03:19:16)	63.32(00:00:01)	63.44	21.89(03:19:16)	21.82(00:00:01)	21.87	63.90(03:18:48)	63.52(03:18:51)	63.60	21.71(03:18:48)	21.71(03:18:48)	21.71
6	22.50(00:00:01)	22.43(03:19:22)	22.42	71.94(03:19:22)	71.05(04:41:41)	71.10	22.30(03:18:54)	22.30(03:18:54)	22.30	71.52(03:18:54)	71.10(03:19:02)	71.47	63.88(03:19:22)	63.34(00:00:01)	63.48	22.64(00:00:01)	22.54(03:19:22)	22.54	62.90(03:18:54)	62.90(03:18:54)	62.90	22.38(03:18:54)	22.38(03:18:54)	22.38
7	22.75(00:00:01)	22.72(03:19:22)	22.75	73.17(03:23:07)	72.60(03:19:57)	72.66	22.41(03:18:54)	22.41(03:18:54)	22.41	71.32(03:18:54)	71.32(03:18:54)	71.32	63.60(00:00:01)	63.22(00:57:08)	63.24	22.19(03:19:22)	22.08(00:00:01)	22.20	62.66(03:18:54)	62.66(03:18:54)	62.66	22.13(03:18:54)	22.13(03:18:54)	22.13
8	22.35(00:00:01)	22.35(00:00:01)	22.37	72.14(03:19:22)	71.70(00:00:01)	71.66	21.90(03:18:54)	21.90(03:18:54)	21.90	72.40(03:18:54)	71.91(03:18:56)	71.98	63.46(03:19:22)	63.00(00:00:01)	63.00	22.10(00:00:01)	22.00(03:19:22)	22.01	63.16(03:18:54)	63.16(03:18:54)	63.16	21.78(03:18:54)	21.78(03:18:54)	21.78
9	22.32(03:19:22)	22.11(00:00:01)	22.31	72.43(03:19:22)	71.98(00:00:01)	72.00	21.90(03:18:54)	21.90(03:18:54)	21.90	71.08(03:18:54)	71.08(03:18:54)	71.08	63.90(03:23:06)	63.44(03:20:11)	63.50	22.26(00:00:01)	22.19(03:19:22)	22.23	63.44(03:18:54)	63.44(03:18:54)	63.44	22.08(03:18:54)	22.08(03:18:54)	22.08
10	22.35(03:19:22)	22.32(00:00:01)	22.36	71.28(03:19:22)	70.83(00:00:01)	70.86	21.93(03:18:54)	21.93(03:18:54)	21.93	71.02(03:18:54)	71.02(03:18:54)	71.02	62.78(03:19:22)	62.38(00:00:01)	62.45	21.89(03:19:22)	21.77(00:00:01)	21.86	62.56(03:18:54)	62.08(03:18:55)	62.12	21.75(03:18:54)	21.75(03:18:54)	21.75
11	21.94(00:00:01)	0.00(19:57:33)	21.88	235.00(19:57:33)	71.35(21:25:13)	71.55	22.34(12:41:40)	22.24(03:18:54)	22.29	72.17(18:39:22)	71.53(03:18:57)	71.73	200.00(19:57:33)	62.22(21:25:13)	62.47	22.28(12:45:24)	0.00(19:57:33)	22.01	62.96(03:18:54)	62.42(13:59:18)	62.58	22.39(12:41:40)	22.09(12:41:41)	22.27
12	22.45(00:00:01)	0.00(19:57:33)	22.22	235.00(19:57:33)	71.35(12:45:49)	71.48	22.80(20:29:16)	22.54(03:18:54)	22.72	71.21(03:18:54)	70.56(13:59:21)	70.66	200.00(19:57:33)	62.58(12:46:34)	62.68	22.16(03:19:18)	0.00(19:57:33)	22.08	63.02(20:29:16)	62.46(12:41:49)	62.52	21.87(03:18:54)	21.77(13:59:15)	21.84
13	22.41(03:19:19)	22.07(19:57:36)	22.32	72.45(21:25:09)	71.82(00:51:35)	71.98	22.00(20:29:17)	21.80(03:18:55)	21.93	71.91(12:41:40)	71.35(13:59:18)	71.38	63.66(03:19:19)	63.04(21:25:13)	63.18	22.27(00:00:01)	22.07(19:57:36)	22.20	63.26(18:39:22)	62.74(03:18:58)	62.90	22.30(03:18:55)	22.07(13:59:15)	22.17
14	22.43(21:25:08)	0.00(19:57:33)	22.33	235.00(19:57:33)	71.91(19:57:38)	72.43	22.11(03:18:54)	21.98(12:41:40)	22.04	72.83(03:18:54)	72.38(03:18:56)	72.38	200.00(19:57:33)	62.86(14:34:32)	63.11	22.17(00:00:01)	0.00(19:57:33)	22.11	64.22(20:29:16)	63.70(03:18:56)	63.76	21.62(03:18:54)	21.59(13:59:15)	21.60
15	22.57(00:00:01)	0.00(19:57:33)	22.49	235.00(19:57:33)	71.91(19:57:37)	72.20	21.86(18:39:22)	21.63(03:18:54)	21.79	71.89(03:18:54)	71.32(12:41:44)	71.50	200.00(19:57:33)	63.18(14:34:45)	63.40	22.27(03:19:18)	0.00(19:57:33)	22.13	63.48(12:41:40)	63.02(03:18:57)	63.11	21.99(20:29:16)	21.77(18:39:22)	21.86
16	22.04(00:00:01)	21.78(09:53:04)	21.87	71.73(03:11:32)	70.91(18:39:11)	71.22	22.06(09:17:01)	21.75(09:17:03)	21.82	71.52(12:15:02)	70.91(09:17:03)	70.99	63.78(03:11:32)	63.06(18:39:31)	63.37	22.51(17:14:33)	22.20(17:14:43)	22.35	63.26(11:06:13)	62.74(09:17:04)	62.84	22.20(16:53:30)	22.06(03:11:10)	22.14
17	22.13(00:00:01)	21.78(09:53:05)	21.88	71.89(03:11:32)	71.26(09:53:12)	71.44	22.12(09:17:01)	21.81(09:17:08)	21.88	71.45(11:06:14)	70.89(03:11:14)	70.94	63.64(03:11:32)	63.10(09:53:28)	63.26	22.08(18:39:00)	21.84(13:25:31)	21.99	63.18(11:06:14)	62.72(09:17:03)	62.75	22.28(12:15:03)	21.97(09:17:01)	22.00
18	21.97(03:11:32)	21.66(11:46:17)	21.84	71.98(03:11:32)	71.25(13:26:30)	71.53	22.24(12:15:03)	21.97(03:11:10)	22.13	71.15(03:11:10)	70.59(09:17:07)	70.66	63.54(03:11:32)	63.00(18:39:23)	63.15	21.67(11:46:17)	21.51(17:14:34)	21.57	62.86(17:46:22)	62.34(09:17:04)	62.38	21.85(16:53:31)	21.61(09:17:02)	21.71
19	22.04(17:14:33)	21.84(11:46:17)	21.93	71.53(13:25:30)	70.81(11:47:31)	71.10	22.52(09:17:01)	22.21(09:17:05)	22.29	71.33(17:46:22)	70.63(09:17:06)	70.79	63.12(03:11:32)	62.64(11:46:26)	62.75	22.32(00:00:01)	22.01(13:25:31)	22.16	63.50(11:06:13)	62.96(11:06:14)	63.05	22.24(12:15:02)	22.18(03:11:10)	22.23
20	22.37(03:11:32)	22.13(13:25:31)	22.24	71.15(03:11:32)	70.54(09:53:10)	70.78	21.91(11:06:14)	21.77(03:11:10)	21.87	71.52(12:15:03)	70.89(11:06:26)	70.98	63.38(03:23:06)	62.74(18:39:09)	63.01	22.30(00:00:01)	22.10(18:39:00)	22.20	63.60(11:06:14)	63.06(03:11:15)	63.16	22.06(03:11:10)	21.89(12:15:03)	21.95
21	22.26(03:23:07)	21.94(09:38:12)	22.06	73.77(03:23:07)	72.94(02:04:04)	73.32	22.14(02:06:09)	21.83(00:46:42)	21.95	72.45(01:23:14)	71.82(00:46:46)	71.90	64.68(03:23:07)	63.90(01:44:36)	63.98	21.65(01:28:09)	21.34(01:28:13)	21.58	64.10(01:30:10)	63.50(00:47:09)	63.61	21.86(00:46:42)	21.72(03:22:43)	21.82
22	22.77(03:23:07)	22.38(02:02:25)	22.47	73.13(03:23:07)	72.29(01:43:31)	72.62	22.03(01:23:15)	21.93(00:46:42)	21.99	72.57(02:03:09)	71.89(01:23:19)	71.99	64.44(03:23:07)	63.74(01:43:30)	63.99	21.82(01:57:24)	21.61(01:28:09)	21.72	64.32(02:10:40)	63.78(01:30:14)	63.84	21.90(02:10:40)	21.61(02:10:45)	21.74
23	22.91(03:23:07)	22.53(01:28:09)	22.60	73.60(01:28:09)	72.86(02:13:35)	73.00	21.93(01:57:46)	21.61(01:57:54)	21.75	72.73(01:30:11)	72.10(00:46:46)	72.24	64.32(01:00:21)	63.78(01:43:20)	63.86	21.92(02:03:56)	21.61(02:04:04)	21.86	64.42(01:54:52)	63.80(01:24:05)	64.01	21.46(01:54:52)	21.26(01:30:11)	21.32
24	21.87(01:28:09)	21.65(01:43:17)	21.85	73.41(03:23:07)	72.77(01:57:33)	72.98	21.57(00:46:42)	21.39(01:30:10)	21.48	73.08(01:57:45)	72.26(01:23:21)	72.42	64.90(03:23:07)	64.26(01:28:13)	64.48	21.78(01:28:09)	21.47(01:28:13)	21.59	64.60(01:30:10)	64.12(01:23:16)	64.18	21.64(02:06:09)	21.47(00:46:42)	21.51
25	22.13(03:23:07)	21.93(02:03:55)	22.12	72.40(03:23:07)	71.40(00:00:01)	71.50	21.69(02:06:10)	21.42(00:46:42)	21.55	72.73(02:06:10)	71.91(01:30:15)	72.11	64.72(03:23:07)	63.88(18:39:21)	64.13	21.83(03:23:07)	21.49(01:28:09)	21.51	64.98(01:30:10)	64.18(01:30:40)	64.36	21.52(01:57:46)	21.31(01:23:15)	21.37
26	22.67(01:28:15)	22.34(01:28:18)	22.50	72.77(02:11:08)	72.22(01:00:33)	72.34	22.17(01:57:51)	21.89(01:23:20)	21.96	71.96(00:46:48)	71.35(01:55:04)	71.49	63.56(01:57:29)	63.08(01:28:32)	63.06	22.02(03:23:13)	21.77(02:04:01)	21.99	63.62(02:06:15)	63.08(01:55:00)	63.22	21.86(01:54:58)	21.60(00:46:48)	21.65
27	22.60(02:07:34)	22.29(02:07:40)	22.39	72.69(01:57:29)	72.14(01:43:25)	72.18	22.23(02:03:15)	21.86(00:46:48)	21.96	73.08(01:57:51)	72.36(00:46:56)	72.57	64.10(02:11:08)	63.54(00:02:24)	63.52	22.04(02:11:08)	21.88(01:28:15)	22.00	64.40(01:57:51)	63.88(00:46:49)	63.99	22.19(02:03:15)	21.99(01:30:16)	22.04
28	22.52(00:00:01)	22.35(02:04:01)	22.49	74.10(03:23:13)	73.36(02:02:35)	73.61	21.93(03:22:49)	21.62(03:22:50)	21.78	72.54(03:22:49)	71.63(00:46:53)	71.68	64.44(02:11:08)	63.72(01:28:22)	63.71	21.88(03:23:13)	21.55(02:02:31)	21.60	63.74(01:57:52)	63.12(00:47:16)	63.22	21.79(02:06:16)	21.53(00:46:49)	21.60
29	22.52(01:57:29)	22.18(02:02:30)	22.26	73.46(02:11:08)	72.91(01:00:43)	73.01	22.12(02:10:46)	21.82(01:23:20)	21.89	72.40(01:30:16)	71.84(01:23:24)	71.97	64.04(02:11:08)	63.54(01:00:47)	63.55	22.24(03:23:13)	21.97(00:00:01)	22.22	63.80(03:22:49)	63.24(01:23:25)	63.44	21.83(02:03:15)	21.60(01:23:20)	21.68
30	21.95(01:00:27)	21.67(01:43:22)	21.76	71.75(03:23:13)	71.21(01:28:48)	71.36	22.29(00:46:48)	22.15(01:23:20)	22.22	72.45(01:23:20)	71.91(00:46:50)	71.93	64.08(02:11:08)	63.60(01:29:43)	63.69	21.90(02:11:08)	21.66(01:43:22)	21.87	63.90(03:22:49)	63.36(01:30:20)	63.43	21.84(01:30:16)	21.54(00:46:48)	21.71
31	22.90(02:22:02)	22.52(13:25:13)	22.65	73.27(03:23:11)	72.44(18:39:43)	72.77	22.28(12:25:53)	22.08(02:43:39)	22.15	72.61(11:16:16)	71.89(09:27:22)	72.03	64.30(02:41:35)	63.70(09:52:55)	63.88	22.31(02:43:54)	21.96(13:25:13)	22.13	64.20(17:22:16)	63.54(09:28:48)	63.76	22.11(17:04:17)	21.94(02:21:01)	22.03
32	22.93(02:41:35)	22.61(18:38:43)	22.76	72.50(02:41:35)	71.84(13:25:18)	72.02	21.86(09:27:15)	21.79(02:41:20)	21.85	72.05(09:27:15)	71.39(02:21:09)	71.56	63.86(03:23:11)	63.16(18:39:04)	63.28	22.14(02:43:54)	21.90(18:38:43)	21.97	63.50(02:21:01)	63.02(02:21:02)	63.09	21.86(17:22:16)	21.68(02:21:01)	21.83
33	22.75(02:43:54)	22.40(09:52:47)	22.57	73.22(02:43:54)	72.56(09:56:14)	72.82	22.00(11:16:17)	21.69(11:16:50)	21.75	71.51(02:43:39)	70.92(02:31:46)	71.05	63.82(03:23:12)	63.18(09:54:12)	63.35	22.32(03:23:12)	21.97(11:46:00)	22.11	63.38(17:22:16)	62.78(03:22:56)	62.94	21.57(17:04:18)	21.37(02:21:01)	21.51
34	22.36(02:22:02)	22.06(18:38:43)	22.21	73.34(02:43:54)	72.53(18:39:22)	72.91	21.73(02:31:43)	21.40(02:41:21)	21.52	71.72(12:25:51)	71.04(11:16:19)	71.26	64.12(02:22:02)	63.50(00:04:18)	63.66	22.44(02:41:35)	22.12(13:25:13)	22.24	63.20(02:43:38)	62.66(17:04:21)	62.78	21.75(12:25:51)	21.47(02:21:01)	21.61
35	22.48(02:43:54)	22.20(13:25:13)	22.33	71.96(02:22:03)	71.19(18:39:01)	71.50	22.01(17:04:18)	21.77(02:21:01)	21.83	71.51(17:22:16)	70.78(02:21:11)	70.98	64.28(17:14:16)	63.66(13:26:12)	63.84	22.28(02:43:54)	21.90(18:38:43)	22.02	63.34(02:21:01)	62.88(03:22:56)	62.97	21.73(17:22:16)	21.46(02:21:01)	21.64
36	22.45(03:23:09)	22.14(19:57:50)	22.31	72.12(03:23:09)	71.33(19:57:55)	71.54	22.18(03:22:49)	22.02(12:29:49)	22.07	72.17(12:29:49)	71.60(03:22:56)	71.70	63.72(03:23:09)	63.10(14:34:50)	63.24	22.51(03:23:09)	22.17(14:34:23)	22.35	63.50(20:17:31)	63.02(12:29:50)	63.12	22.30(20:17:31)	22.19(12:29:49)	22.26
37	22.27(03:23:09)	22.02(19:57:50)	22.23	71.94(03:23:09)	71.12(21:25:29)	71.37	22.25(03:22:50)	21.95(03:22:56)	21.98	72.17(20:17:32)	71.53(13:50:17)	71.60	63.98(03:23:09)	63.36(12:44:47)	63.49	22.20(03:23:09)	21.96(14:34:24)	22.11	63.68(13:50:12)	63.20(03:22:51)	63.39	21.89(18:27:44)	21.75(03:22:50)	21.84
38	22.64(00:00:01)	0.00(21:25:26)	22.62	232.50(21:25:26)	71.63(12:44:45)	71.85	22.23(03:22:50)	21.92(03:22:53)	22.02	72.50(12:29:49)	72.05(12:30:00)	72.24	64.22(03:23:10)	63.54(00:00:01)	63.65	22.31(03:23:10)	22.10(14:34:24)	22.22	63.92(20:17:32)	63.44(12:29:59)	63.52	22.25(20:17:32)	21.95(18:27:45)	22.06
39	22.16(00:00:01)	21.95(19:57:50)	22.11	72.14(03:23:09)	71.26(12:45:06)	71.51	21.99(20:17:32)	21.92(12:29:49)	21.94	72.17(18:27:44)	71.51(12:29:51)	71.64	63.72(14:34:23)	63.18(19:57:53)	63.32	22.17(00:00:01)	21.93(14:34:23)	22.04	63.54(13:50:11)	63.06(03:22:51)	63.17	21.66(18:27:44)	21.60(12:29:49)	21.65
40	22.18(03:23:11)	21.77(19:57:50)	21.86	71.96(12:44:43)	71.19(21:25:32)	71.54	22.27(12:29:49)	22.15(18:27:44)	22.21	72.73(18:27:44)	72.10(12:29:59)	72.31	63.98(14:34:24)	63.42(21:25:27)	63.72	22.02(00:00:01)	21.72(19:57:50)	21.91	63.94(18:27:44)	63.38(03:22:50)	63.55	21.89(13:50:12)	21.71(03:22:50)	21.82
