# Supplementary material for: Reconstruction of missing data in transferred generative adversarial networks with small sample data
Source: PLoS One. 2025 Jun 5;20(6):e0322323. doi: 10.1371/journal.pone.0322323 (PMC12140267; doi:10.1371/journal.pone.0322323)
Supplement: S1 Data — (ZIP) [file pone.0322323.s001.zip › Dataset/DCBSDY0507.xls]

## Sheet: 报表
Serial Number	Determine the maximum value of direct current voltage (in volts)	Locate the minimum value of DC voltage (in volts)	Average value of DC voltage (volts)）	Locate the maximum value of the AC voltage (in volts)	Locate the minimum value of the AC voltage (in volts)	Average value of AC voltage (volts) for positioning	Maximum reverse DC voltage (volts)	Minimum reverse-phase DC voltage (volts)	Average value of reverse-phase DC voltage (volts)	Maximum value of reverse-phase AC voltage (volts)	Minimum value of reverse-phase AC voltage (volts)	Average value of reverse-phase AC voltage (volts)	Maximum value of AC voltage between X1 and X2 (volts)	Minimum value of AC voltage between X1 and X2 (volts)	Average value of AC voltage between X1 and X2 (volts)	Maximum value of DC voltage (V) of X1X2	Minimum value of DC voltage (V) of X1X2	Average value of DC voltage (V) of X1X2	The maximum value of AC voltage between X1 and X3 (volts)）	Minimum value of AC voltage of X1X3 (volts)	Average value of AC voltage (X1X3) (volts)	Maximum value of DC voltage (V) of X1X3	Minimum value of DC voltage (V) of X1X3	Average value of DC voltage (X1X3) (volts)
Filtering
1	22.31(00:00:00)	22.31(00:00:00)	22.29	73.22(04:20:49)	72.79(04:20:55)	72.85	22.55(03:10:05)	22.23(03:10:15)	22.31	72.45(03:10:05)	71.56(03:13:50)	71.96	63.72(04:20:49)	63.34(04:21:00)	63.64	22.38(00:00:00)	22.17(04:20:49)	22.18	63.60(03:10:05)	63.20(03:10:09)	63.20	22.02(03:10:05)	22.02(03:10:05)	22.02
2	21.84(00:00:00)	21.62(04:20:49)	21.66	72.79(04:20:49)	72.34(04:20:54)	72.40	21.97(03:10:15)	21.97(03:10:15)	21.97	71.39(03:10:15)	70.95(03:12:49)	71.38	63.64(04:20:49)	63.26(04:20:51)	63.32	22.31(04:20:49)	22.24(00:00:00)	22.28	62.66(03:10:15)	62.26(03:10:23)	62.26	21.84(03:10:15)	21.84(03:10:15)	21.84
3	22.29(00:00:00)	22.11(04:20:50)	22.15	72.73(04:20:50)	72.29(04:20:53)	72.36	21.63(03:10:05)	21.63(03:10:05)	21.63	72.19(03:10:05)	71.75(03:10:10)	71.75	64.10(04:20:50)	63.70(04:20:54)	63.71	22.43(00:00:00)	22.19(04:20:50)	22.25	63.90(03:10:05)	63.50(03:10:06)	63.50	21.66(03:10:05)	21.66(03:10:05)	21.66
4	22.08(00:00:00)	21.91(04:20:49)	21.93	71.93(02:35:53)	71.18(04:20:55)	71.66	21.48(03:10:05)	21.18(03:10:26)	21.18	71.65(03:10:05)	71.23(03:10:13)	71.23	63.76(00:00:00)	63.36(04:20:55)	63.54	22.24(00:00:00)	22.14(04:20:49)	22.14	63.20(03:10:05)	62.84(03:10:13)	63.07	21.83(03:10:05)	21.83(03:10:05)	21.83
5	21.97(00:00:00)	21.67(04:20:50)	21.70	72.64(04:20:50)	72.17(04:20:55)	72.30	21.89(03:10:05)	21.89(03:10:05)	21.89	72.14(03:10:05)	71.70(03:10:08)	71.70	63.54(04:20:50)	63.18(04:20:59)	63.34	21.89(00:00:00)	21.73(04:20:50)	21.76	63.90(03:10:05)	63.52(03:10:07)	63.52	21.84(03:10:05)	21.84(03:10:05)	21.84
6	22.43(00:00:00)	22.34(04:20:55)	22.36	71.31(04:20:55)	70.87(04:22:30)	71.30	22.30(03:10:11)	22.00(03:10:14)	22.00	71.52(03:10:11)	71.10(03:10:13)	71.10	63.58(04:20:55)	63.18(04:21:06)	63.35	22.54(00:00:00)	22.37(04:20:55)	22.40	63.30(03:10:11)	62.82(03:10:12)	62.82	22.29(03:10:11)	22.29(03:10:11)	22.29
7	22.72(00:00:00)	22.50(04:20:55)	22.53	72.86(04:20:55)	72.41(04:21:30)	72.84	22.62(03:10:11)	22.62(03:10:11)	22.62	71.49(03:10:11)	71.02(03:10:14)	71.02	63.52(04:20:55)	63.12(04:21:00)	63.27	22.19(00:00:00)	22.05(04:20:55)	22.05	62.92(03:10:11)	62.50(03:10:20)	62.50	21.99(03:10:11)	21.99(03:10:11)	21.99
8	22.35(00:00:00)	22.17(04:20:56)	22.18	71.96(04:20:56)	71.51(04:21:03)	71.75	21.90(03:10:11)	21.90(03:10:11)	21.90	72.22(03:10:11)	72.22(03:10:11)	72.22	63.22(04:20:56)	62.84(04:21:14)	63.13	22.00(00:00:00)	21.86(04:20:56)	21.89	63.54(03:10:11)	63.08(03:10:12)	63.08	21.75(03:10:11)	21.75(03:10:11)	21.75
9	22.32(00:00:00)	21.94(04:20:55)	22.02	72.17(04:20:55)	71.98(00:00:00)	72.12	21.83(03:10:11)	21.83(03:10:11)	21.83	71.19(03:10:11)	70.73(03:10:13)	70.73	63.66(04:20:55)	63.28(04:21:08)	63.55	22.19(00:00:00)	22.05(04:20:55)	22.05	63.66(03:10:11)	63.28(03:10:12)	63.28	21.95(03:10:11)	21.95(03:10:11)	21.95
10	22.35(00:00:00)	22.16(04:20:55)	22.18	71.28(04:20:55)	70.71(04:20:57)	70.74	21.96(03:10:11)	21.96(03:10:11)	21.96	71.49(03:10:11)	70.85(03:10:12)	70.85	62.68(04:20:55)	62.22(04:21:00)	62.47	21.89(00:00:00)	21.70(04:20:55)	21.74	62.34(03:10:11)	61.94(03:13:39)	61.96	21.69(03:10:11)	21.69(03:10:11)	21.69
11	21.90(12:46:10)	21.77(19:56:33)	21.84	71.79(12:46:10)	71.35(00:00:00)	71.34	22.30(12:41:29)	22.20(19:14:26)	22.28	72.22(20:29:49)	71.60(13:59:18)	71.74	62.82(12:46:10)	62.36(14:33:42)	62.50	22.09(12:46:10)	21.92(00:00:00)	21.96	62.96(12:41:29)	62.36(19:14:48)	62.77	22.29(19:14:26)	22.06(12:41:29)	22.14
12	22.39(12:46:11)	22.03(14:33:39)	22.24	71.79(12:46:11)	71.35(12:46:20)	71.53	22.56(12:41:29)	22.56(12:41:29)	22.56	71.12(20:29:49)	70.56(12:41:39)	70.64	62.96(19:56:33)	62.58(00:00:00)	62.72	22.03(12:46:11)	21.89(00:00:00)	21.89	63.02(12:41:29)	62.56(20:29:53)	62.60	21.87(19:14:26)	21.81(12:41:29)	21.86
13	22.30(12:46:11)	22.03(14:33:40)	22.14	72.45(12:46:11)	71.82(14:33:47)	71.97	22.00(12:41:29)	21.76(19:14:26)	21.94	71.91(19:14:26)	71.25(13:59:25)	71.28	63.58(12:46:11)	63.04(00:00:00)	63.03	22.34(12:46:11)	22.07(14:33:40)	22.13	63.34(19:14:26)	62.80(12:41:31)	62.83	22.18(20:29:49)	22.04(13:59:15)	22.16
14	22.43(00:00:00)	22.18(14:33:39)	22.35	72.66(10:51:46)	72.03(12:36:08)	72.49	22.15(12:41:29)	21.94(19:14:26)	22.00	73.01(19:14:26)	72.38(20:29:52)	72.41	63.50(12:46:11)	62.80(14:33:48)	62.97	22.14(12:46:11)	21.94(19:56:33)	22.00	64.22(19:14:26)	63.70(20:29:52)	63.73	21.62(12:41:29)	21.62(12:41:29)	21.62
15	22.42(12:46:11)	22.36(00:00:00)	22.37	72.38(12:46:11)	71.82(14:34:30)	72.27	21.92(22:14:37)	21.63(20:29:49)	21.76	71.79(12:41:29)	71.32(12:41:32)	71.49	63.56(03:05:18)	63.18(00:00:00)	63.36	22.20(12:46:11)	21.92(00:00:00)	21.96	63.54(20:29:49)	63.10(12:41:31)	63.16	21.82(12:41:29)	21.77(13:59:15)	21.79
16	21.95(17:13:30)	21.75(18:36:24)	21.77	71.61(18:36:24)	70.91(15:23:06)	71.19	21.88(17:40:08)	21.75(09:18:53)	21.83	71.40(09:18:53)	70.91(12:15:39)	70.94	63.78(11:21:42)	63.16(09:55:13)	63.39	22.44(11:21:42)	22.20(15:22:23)	22.32	63.32(14:30:44)	62.74(12:15:39)	62.95	22.20(11:05:46)	21.99(17:40:08)	22.08
17	21.82(11:21:42)	21.74(18:36:24)	21.77	71.89(11:21:42)	71.26(00:00:00)	71.37	21.91(09:18:53)	21.81(12:15:36)	21.87	71.54(17:40:08)	70.89(11:05:51)	70.97	63.64(18:36:24)	63.16(00:00:00)	63.24	22.08(00:00:00)	21.84(13:27:25)	21.97	63.34(14:30:44)	62.64(09:18:55)	62.81	22.24(17:40:08)	21.92(17:40:18)	21.99
18	21.90(18:36:24)	21.76(09:54:40)	21.83	71.98(18:36:24)	71.25(13:27:39)	71.62	22.17(09:18:54)	21.97(12:15:36)	22.05	71.15(12:15:36)	70.59(09:18:59)	70.64	63.54(15:22:24)	63.00(00:00:00)	63.06	21.58(11:21:43)	21.47(13:27:25)	21.54	62.96(16:55:10)	62.40(17:40:13)	62.48	21.81(16:55:10)	21.68(12:15:36)	21.71
19	22.20(11:21:42)	21.84(13:27:25)	21.91	71.44(00:37:06)	70.81(09:54:51)	71.03	22.42(09:18:53)	22.24(16:55:09)	22.35	71.26(09:18:53)	70.63(11:05:49)	70.75	63.12(15:22:23)	62.64(13:27:32)	62.84	22.25(11:21:42)	22.04(15:22:23)	22.08	63.50(09:18:53)	62.72(09:19:02)	63.00	22.45(16:55:09)	22.21(14:30:44)	22.31
20	22.37(13:27:25)	22.10(18:36:24)	22.16	71.08(17:13:30)	70.45(13:27:40)	70.79	21.87(11:05:46)	21.80(16:55:10)	21.85	71.42(12:15:36)	70.89(09:18:58)	70.95	63.30(15:22:23)	62.84(09:55:04)	63.07	22.26(11:21:43)	22.10(00:00:00)	22.13	63.54(11:05:46)	63.06(09:18:59)	63.16	22.03(11:05:46)	21.82(14:30:45)	21.87
21	21.94(00:00:00)	21.94(00:00:00)	21.97	73.29(00:00:00)	73.29(00:00:00)	73.34							64.28(15:22:00)	63.90(00:00:00)	64.07	21.58(00:00:00)	21.58(00:00:00)	21.60
22	22.45(00:00:00)	22.45(00:00:00)	22.47	72.64(00:00:00)	72.64(00:00:00)	72.63							64.06(00:00:00)	64.06(00:00:00)	64.01	21.71(00:00:00)	21.71(00:00:00)	21.72
23	22.57(00:00:00)	22.57(00:00:00)	22.59	72.96(00:00:00)	72.96(00:00:00)	72.99							63.86(00:00:00)	63.86(00:00:00)	63.86	21.89(00:00:00)	21.89(00:00:00)	21.88
24	21.87(00:00:00)	21.87(00:00:00)	21.87	72.96(00:00:00)	72.96(00:00:00)	72.99							64.52(00:00:00)	64.52(00:00:00)	64.50	21.57(00:00:00)	21.57(00:00:00)	21.59
25	22.13(00:00:00)	22.13(00:00:00)	22.13	71.49(00:00:00)	71.49(00:00:00)	71.50							64.34(06:57:18)	63.88(03:33:34)	64.27	21.53(00:00:00)	21.53(00:00:00)	21.51
26	22.47(00:00:00)	22.47(00:00:00)	22.49	72.29(00:00:00)	72.29(00:00:00)	72.34							63.46(14:26:05)	63.08(00:00:00)	63.10	22.02(00:00:00)	22.02(00:00:00)	22.01
27	22.39(00:00:00)	22.39(00:00:00)	22.38	72.24(00:00:00)	72.24(00:00:00)	72.17							63.94(15:22:22)	63.54(00:00:00)	63.52	22.01(00:00:00)	22.01(00:00:00)	22.00
28	22.48(00:00:00)	22.48(00:00:00)	22.49	73.65(00:00:00)	73.65(00:00:00)	73.63							63.72(00:00:00)	63.72(00:00:00)	63.69	21.58(00:00:00)	21.58(00:00:00)	21.60
29	22.28(00:00:00)	22.28(00:00:00)	22.26	73.01(00:00:00)	73.01(00:00:00)	73.00							63.62(00:00:00)	63.62(00:00:00)	63.55	22.24(00:00:00)	22.24(00:00:00)	22.25
30	21.78(00:00:00)	21.78(00:00:00)	21.76	71.28(00:00:00)	71.28(00:00:00)	71.33							64.08(15:29:15)	63.70(00:00:00)	63.68	21.86(00:00:00)	21.86(00:00:00)	21.87
31	22.77(17:13:12)	22.52(13:27:07)	22.63	73.08(17:13:12)	72.53(09:59:36)	72.89	22.39(14:40:16)	22.08(14:40:17)	22.18	72.61(11:16:23)	71.98(09:28:28)	72.04	64.30(11:21:25)	63.78(00:00:00)	63.83	22.24(11:21:25)	21.96(18:36:04)	22.10	64.20(14:40:16)	63.62(12:26:03)	63.83	22.01(17:22:16)	21.94(09:28:28)	21.96
32	22.78(13:27:08)	22.61(00:00:00)	22.69	72.38(11:21:25)	71.84(09:56:41)	72.13	21.99(11:16:23)	21.79(17:04:33)	21.84	72.12(17:22:16)	71.39(11:16:35)	71.54	63.70(13:27:08)	63.16(00:00:00)	63.26	22.04(11:21:25)	21.83(15:22:05)	21.91	63.56(17:04:33)	62.94(14:40:45)	63.05	21.93(17:04:33)	21.75(12:25:52)	21.81
33	22.64(09:54:22)	22.43(15:22:06)	22.58	73.22(17:13:13)	72.56(09:55:01)	72.94	22.00(14:40:17)	21.69(09:28:28)	21.76	71.39(09:28:28)	70.92(09:28:30)	71.05	63.74(15:22:06)	63.18(00:00:00)	63.20	22.15(11:21:25)	21.86(09:54:22)	22.03	63.44(17:22:16)	62.78(11:16:27)	62.89	21.61(11:16:24)	21.40(14:40:17)	21.47
34	22.36(04:20:51)	22.06(00:00:00)	22.22	73.27(09:54:22)	72.53(18:39:47)	72.93	21.49(09:28:26)	21.47(12:25:52)	21.48	71.65(11:16:23)	71.04(17:22:32)	71.19	64.04(17:13:12)	63.50(09:54:27)	63.65	22.40(18:36:04)	22.04(18:36:05)	22.12	63.14(11:16:23)	62.66(09:28:28)	62.74	21.71(17:04:33)	21.54(09:28:26)	21.58
35	22.40(09:54:22)	22.23(13:27:08)	22.32	71.84(13:27:08)	71.19(15:22:11)	71.61	22.04(17:04:33)	21.74(17:04:34)	21.78	71.51(14:40:17)	70.85(11:16:26)	70.92	64.28(17:13:13)	63.76(00:00:00)	63.78	22.14(15:22:06)	21.90(00:00:00)	21.92	63.42(12:25:52)	62.96(09:28:28)	63.08	21.70(17:22:16)	21.56(09:28:28)	21.61
36	22.28(14:33:57)	22.14(19:56:50)	22.24	71.87(19:56:50)	71.33(12:46:34)	71.40	22.21(13:49:10)	22.02(12:29:47)	22.09	72.17(20:18:03)	71.60(12:29:50)	71.70	63.48(12:46:28)	63.16(00:00:00)	63.28	22.24(12:46:28)	22.14(14:33:57)	22.19	63.66(19:02:27)	62.88(19:02:59)	63.12	22.44(20:18:03)	22.15(19:02:27)	22.35
37	22.20(00:00:00)	22.06(14:33:58)	22.14	71.66(14:33:58)	71.12(00:00:00)	71.12	22.11(12:29:47)	21.91(13:49:10)	22.02	72.10(12:29:47)	71.53(13:49:15)	71.85	63.82(14:33:58)	63.36(12:47:06)	63.60	22.00(00:00:00)	21.96(19:56:50)	22.00	63.68(12:29:47)	63.20(13:49:16)	63.34	21.92(20:18:03)	21.75(13:49:10)	21.86
38	22.64(00:00:00)	22.43(14:33:58)	22.56	72.10(12:46:29)	71.56(14:34:17)	71.80	22.13(20:18:03)	21.95(12:29:48)	22.09	72.76(20:18:03)	72.05(12:29:55)	72.20	64.00(12:46:29)	63.54(19:56:55)	63.62	22.10(00:00:00)	22.03(19:56:51)	22.11	64.08(19:02:27)	63.52(12:29:49)	63.61	22.05(20:18:03)	21.95(12:29:48)	22.02
39	22.26(12:46:28)	21.95(19:56:50)	22.02	71.70(14:33:57)	71.26(00:00:00)	71.29	22.06(20:18:03)	21.89(12:29:47)	22.01	72.07(19:02:27)	71.51(12:29:49)	71.52	63.82(12:46:28)	63.26(00:00:00)	63.28	22.03(12:46:28)	21.93(00:00:00)	21.95	63.54(19:02:27)	63.16(19:02:29)	63.23	21.73(13:49:10)	21.42(13:49:14)	21.51
40	21.91(12:46:28)	21.77(19:56:51)	21.84	71.96(12:46:28)	71.33(20:03:01)	71.64	22.20(20:18:03)	22.15(12:29:47)	22.18	72.85(19:02:27)	72.10(12:29:50)	72.25	63.88(12:46:28)	63.42(00:00:00)	63.65	21.85(14:33:58)	21.76(00:00:00)	21.79	63.94(19:02:27)	63.22(12:30:50)	63.61	21.89(20:18:03)	21.71(12:29:47)	21.85
