# Supplementary material for: Reconstruction of missing data in transferred generative adversarial networks with small sample data
Source: PLoS One. 2025 Jun 5;20(6):e0322323. doi: 10.1371/journal.pone.0322323 (PMC12140267; doi:10.1371/journal.pone.0322323)
Supplement: S1 Data — (ZIP) [file pone.0322323.s001.zip › Dataset/DCBSDY0510.xls]

## Sheet: 报表
Serial Number	Determine the maximum value of direct current voltage (in volts)	Locate the minimum value of DC voltage (in volts)	Average value of DC voltage (volts)）	Locate the maximum value of the AC voltage (in volts)	Locate the minimum value of the AC voltage (in volts)	Average value of AC voltage (volts) for positioning	Maximum reverse DC voltage (volts)	Minimum reverse-phase DC voltage (volts)	Average value of reverse-phase DC voltage (volts)	Maximum value of reverse-phase AC voltage (volts)	Minimum value of reverse-phase AC voltage (volts)	Average value of reverse-phase AC voltage (volts)	Maximum value of AC voltage between X1 and X2 (volts)	Minimum value of AC voltage between X1 and X2 (volts)	Average value of AC voltage between X1 and X2 (volts)	Maximum value of DC voltage (V) of X1X2	Minimum value of DC voltage (V) of X1X2	Average value of DC voltage (V) of X1X2	The maximum value of AC voltage between X1 and X3 (volts)）	Minimum value of AC voltage of X1X3 (volts)	Average value of AC voltage (X1X3) (volts)	Maximum value of DC voltage (V) of X1X3	Minimum value of DC voltage (V) of X1X3	Average value of DC voltage (X1X3) (volts)
Filtering
1	22.24(00:00:00)	22.24(00:00:00)	22.25	72.79(00:00:00)	72.79(00:00:00)	72.84							63.72(00:00:00)	63.72(00:00:00)	63.69	22.38(00:00:00)	22.38(00:00:00)	22.38
2	21.55(00:00:00)	21.55(00:00:00)	21.53	72.70(00:00:00)	72.70(00:00:00)	72.66							63.10(00:00:00)	63.10(00:00:00)	63.05	22.00(00:00:00)	22.00(00:00:00)	22.00
3	22.22(00:00:00)	22.22(00:00:00)	22.24	72.47(00:00:00)	72.47(00:00:00)	72.50							63.70(00:00:00)	63.70(00:00:00)	63.68	22.13(00:00:00)	22.13(00:00:00)	22.13
4	21.74(00:00:00)	21.74(00:00:00)	21.75	71.46(00:00:00)	71.46(00:00:00)	71.49							63.76(00:00:00)	63.36(09:20:43)	63.50	22.00(00:00:00)	22.00(00:00:00)	22.00
5	21.77(00:00:00)	21.77(00:00:00)	21.76	72.17(00:00:00)	72.17(00:00:00)	72.13							63.54(00:00:00)	63.18(02:09:48)	63.19	21.85(00:00:00)	21.85(00:00:00)	21.87
6	22.46(00:00:00)	22.46(00:00:00)	22.47	71.12(00:00:00)	71.12(00:00:00)	71.04							63.26(00:00:00)	63.26(00:00:00)	63.31	22.30(00:00:00)	22.30(00:00:00)	22.28
7	22.64(00:00:00)	22.64(00:00:00)	22.63	72.86(00:00:00)	72.41(22:12:03)	72.87							63.22(00:00:00)	63.22(00:00:00)	63.19	22.15(00:00:00)	22.15(00:00:00)	22.13
8	22.39(00:00:00)	22.39(00:00:00)	22.38	71.58(00:00:00)	71.58(00:00:00)	71.53							63.00(00:00:00)	63.00(00:00:00)	63.00	22.07(00:00:00)	22.07(00:00:00)	22.09
9	21.87(00:00:00)	21.87(00:00:00)	21.87	71.91(00:00:00)	71.91(00:00:00)	71.97							63.52(00:00:00)	63.52(00:00:00)	63.50	22.02(00:00:00)	22.02(00:00:00)	22.01
10	22.32(00:00:00)	22.32(00:00:00)	22.34	70.90(00:00:00)	70.90(00:00:00)	70.96							62.28(00:00:00)	62.28(00:00:00)	62.31	21.82(00:00:00)	21.82(00:00:00)	21.84
11	21.87(12:45:53)	21.73(04:07:28)	21.75	71.91(12:45:53)	71.25(19:57:07)	71.44	22.34(13:59:15)	22.17(12:42:02)	22.20	72.17(13:59:15)	71.53(12:42:05)	71.75	62.68(04:07:28)	62.22(14:33:58)	62.30	22.16(05:52:22)	21.85(04:07:28)	22.05	62.96(22:04:47)	62.36(12:42:10)	62.59	22.29(12:42:02)	22.13(00:00:00)	22.13
12	22.35(14:33:57)	22.03(14:33:59)	22.07	71.72(04:07:28)	71.25(04:07:30)	71.33	22.60(20:29:27)	22.54(12:42:02)	22.58	71.12(20:29:27)	70.56(13:59:19)	70.68	62.96(12:45:53)	62.52(04:07:39)	62.59	21.99(12:45:53)	21.89(19:56:57)	21.97	62.94(13:59:15)	62.46(12:42:06)	62.53	22.01(13:59:15)	21.77(12:42:02)	21.94
13	22.33(12:45:54)	22.00(04:07:32)	22.23	72.26(04:07:28)	71.72(13:39:07)	71.91	21.87(13:59:16)	21.76(12:42:02)	21.85	71.79(13:59:16)	71.25(00:00:00)	71.30	63.50(12:45:54)	62.96(14:35:19)	63.05	22.31(19:56:58)	22.13(04:07:28)	22.14	63.20(20:29:28)	62.74(13:59:18)	62.84	22.30(12:42:02)	22.11(13:59:16)	22.18
14	22.30(12:45:53)	22.15(19:56:57)	22.19	72.76(12:45:53)	72.03(19:57:22)	72.40	22.18(19:14:39)	21.87(19:14:45)	21.97	72.83(13:59:15)	72.29(12:42:05)	72.39	63.42(12:45:53)	62.86(04:07:30)	62.93	22.11(12:45:53)	22.04(04:07:28)	22.05	64.30(20:29:27)	63.62(13:59:19)	63.83	21.79(00:00:00)	21.59(12:42:02)	21.68
15	22.57(12:45:53)	22.32(19:56:57)	22.39	72.45(12:45:53)	71.91(04:07:31)	71.98	21.89(12:42:02)	21.59(12:42:03)	21.75	71.89(20:29:28)	71.25(19:14:46)	71.33	63.62(19:56:57)	63.18(14:33:59)	63.28	22.20(04:07:28)	21.85(04:07:29)	22.04	63.40(12:42:02)	63.02(12:42:04)	63.05	21.99(13:59:15)	21.73(12:42:02)	21.81
16	21.95(17:14:56)	21.75(15:21:04)	21.80	71.54(11:46:48)	70.91(18:37:01)	71.22	21.99(11:05:23)	21.78(09:17:50)	21.86	71.52(11:05:23)	70.91(09:17:52)	70.96	63.70(09:52:29)	63.06(15:21:12)	63.36	22.37(18:36:39)	22.20(09:52:29)	22.28	63.32(12:15:20)	62.80(09:17:51)	62.90	22.23(16:53:45)	21.92(16:53:56)	22.09
17	21.82(17:14:56)	21.74(15:21:04)	21.76	71.63(00:00:00)	71.15(15:21:13)	71.58	22.09(12:15:21)	21.85(09:17:50)	22.00	71.45(17:40:48)	70.89(09:17:53)	71.10	63.64(17:14:56)	63.10(00:00:00)	63.09	21.94(09:52:30)	21.80(15:21:04)	21.93	63.18(17:40:48)	62.64(09:17:55)	62.73	22.17(09:17:50)	22.00(12:15:21)	22.06
18	21.97(11:46:48)	21.66(11:46:57)	21.78	71.91(17:14:56)	71.25(15:21:14)	71.41	22.11(11:05:23)	21.97(09:17:50)	22.06	71.15(17:40:48)	70.52(11:05:32)	70.63	63.44(18:36:40)	63.00(09:52:37)	63.09	21.60(15:21:04)	21.51(00:00:00)	21.52	62.80(09:17:50)	62.34(12:15:24)	62.47	21.88(17:40:48)	21.57(17:41:15)	21.68
19	21.97(11:46:48)	21.81(15:21:04)	21.86	71.44(18:36:39)	70.69(10:04:27)	71.12	22.48(16:53:44)	22.21(09:17:50)	22.31	71.33(12:15:20)	70.54(11:05:30)	70.84	63.18(09:52:29)	62.56(15:21:23)	62.87	22.32(09:52:29)	21.97(15:21:15)	22.07	63.42(11:05:23)	62.88(12:15:22)	63.06	22.31(12:15:20)	22.18(09:17:50)	22.28
20	22.40(09:52:30)	22.13(00:00:00)	22.19	71.08(09:52:30)	70.45(15:21:18)	70.88	21.94(12:15:21)	21.80(16:53:44)	21.92	71.42(11:05:23)	70.89(09:17:56)	71.11	63.22(11:46:48)	62.74(09:55:17)	62.83	22.26(17:14:56)	22.14(00:00:00)	22.14	63.60(16:53:44)	63.00(09:18:07)	63.10	22.17(11:05:23)	21.86(11:05:24)	21.93
21	21.79(00:00:00)	21.79(00:00:00)	21.78	72.94(00:00:00)	72.94(00:00:00)	72.99							64.00(00:00:00)	64.00(00:00:00)	64.00	21.20(00:00:00)	21.20(00:00:00)	21.22
22	22.53(00:00:00)	22.53(00:00:00)	22.51	72.64(00:00:00)	72.64(00:00:00)	72.63							63.74(00:00:00)	63.74(00:00:00)	63.69	21.47(00:00:00)	21.47(00:00:00)	21.49
23	22.40(00:00:00)	22.40(00:00:00)	22.38	72.86(00:00:00)	72.86(00:00:00)	72.87							63.78(00:00:00)	63.78(00:00:00)	63.81	21.59(00:00:00)	21.59(00:00:00)	21.60
24	21.76(00:00:00)	21.76(00:00:00)	21.75	72.84(00:00:00)	72.84(00:00:00)	72.87							64.20(00:00:00)	64.20(00:00:00)	64.18	21.50(00:00:00)	21.50(00:00:00)	21.50
25	22.00(00:00:00)	22.00(00:00:00)	22.00	71.75(00:00:00)	71.75(00:00:00)	71.83							64.34(01:20:01)	63.88(00:52:57)	64.01	21.66(00:00:00)	21.66(00:00:00)	21.65
26	22.51(00:00:00)	22.51(00:00:00)	22.50	72.67(06:57:58)	72.22(00:00:00)	72.17							63.08(00:00:00)	63.08(00:00:00)	63.04	21.77(00:00:00)	21.77(00:00:00)	21.76
27	22.23(00:00:00)	22.23(00:00:00)	22.24	72.05(00:00:00)	72.05(00:00:00)	72.01							63.54(00:00:00)	63.54(00:00:00)	63.51	21.85(00:00:00)	21.85(00:00:00)	21.87
28	22.41(00:00:00)	22.41(00:00:00)	22.40	73.46(00:00:00)	73.46(00:00:00)	73.49							63.88(00:00:00)	63.88(00:00:00)	63.95	21.55(00:00:00)	21.55(00:00:00)	21.53
29	22.28(00:00:00)	22.28(00:00:00)	22.26	73.01(00:00:00)	73.01(00:00:00)	73.00							63.54(00:00:00)	63.54(00:00:00)	63.51	21.90(00:00:00)	21.90(00:00:00)	21.88
30	21.84(00:00:00)	21.84(00:00:00)	21.85	71.10(00:00:00)	71.10(00:00:00)	71.04							63.84(00:00:00)	63.84(00:00:00)	63.85	21.83(00:00:00)	21.83(00:00:00)	21.85
31	22.87(17:14:36)	22.45(00:00:00)	22.54	73.08(17:14:36)	72.44(15:20:57)	72.65	22.39(12:25:52)	22.04(11:16:17)	22.09	72.54(09:27:17)	71.98(09:27:17)	72.02	64.14(09:52:12)	63.64(15:20:55)	63.77	22.28(04:07:24)	21.93(00:00:00)	22.07	64.14(09:27:17)	63.66(09:27:17)	63.73	22.14(17:04:53)	21.90(09:27:17)	22.02
32	22.93(09:52:12)	22.61(09:52:16)	22.73	72.38(17:14:36)	71.84(09:52:21)	72.19	22.06(17:22:16)	21.79(17:04:53)	21.92	71.93(11:16:17)	71.39(09:27:20)	71.46	63.62(17:14:36)	63.46(11:46:30)	63.51	22.00(17:14:36)	21.83(00:00:00)	21.86	63.50(12:25:52)	62.94(09:27:17)	63.03	21.93(11:16:17)	21.68(17:04:53)	21.78
33	22.50(09:52:12)	22.40(15:20:47)	22.46	73.13(11:46:31)	72.49(15:21:18)	72.67	22.00(12:25:53)	21.73(09:27:17)	21.90	71.51(11:16:17)	70.92(09:27:18)	71.14	63.66(11:46:31)	63.18(00:00:00)	63.21	22.15(11:46:31)	21.90(18:36:22)	22.02	63.22(11:16:17)	62.78(17:05:01)	62.87	21.71(11:16:17)	21.40(09:27:17)	21.44
34	22.32(09:52:12)	22.12(11:46:30)	22.20	73.34(17:14:36)	72.60(15:20:48)	72.89	21.69(09:27:17)	21.49(11:16:16)	21.53	71.65(12:25:52)	71.04(11:16:20)	71.29	63.88(17:14:36)	63.42(09:52:37)	63.59	22.29(11:46:30)	22.08(00:00:00)	22.15	63.06(12:25:52)	62.58(09:27:20)	62.66	21.57(12:25:52)	21.50(09:27:17)	21.55
35	22.40(09:52:12)	22.23(00:00:00)	22.25	71.75(04:07:24)	71.19(15:21:40)	71.42	22.01(17:22:17)	21.77(09:27:17)	21.87	71.42(12:25:53)	70.85(09:27:17)	70.96	64.14(09:52:12)	63.66(00:00:00)	63.71	22.21(09:52:12)	21.90(09:52:19)	21.96	63.26(17:22:17)	62.82(11:16:28)	62.99	21.73(12:25:53)	21.49(11:16:17)	21.68
36	22.41(12:44:18)	22.14(19:57:15)	22.28	71.87(19:57:15)	71.21(04:07:44)	71.45	22.28(20:17:45)	22.11(00:00:00)	22.18	72.10(20:17:45)	71.53(00:00:00)	71.53	63.56(12:44:18)	63.10(04:07:38)	63.25	22.21(04:07:30)	22.14(14:34:15)	22.18	63.56(13:49:38)	62.80(13:53:35)	63.14	22.30(00:00:00)	22.12(19:02:48)	22.24
37	22.24(12:44:19)	22.02(04:07:31)	22.03	71.66(12:44:19)	71.03(04:07:33)	71.16	22.05(13:49:39)	21.95(12:30:14)	22.02	72.10(12:30:14)	71.44(19:03:12)	71.55	63.74(12:44:19)	63.30(04:07:39)	63.28	22.07(19:57:15)	22.00(04:07:31)	22.00	63.60(13:49:39)	63.20(00:00:00)	63.24	21.95(00:00:00)	21.68(19:02:49)	21.86
38	22.57(04:07:31)	22.36(14:34:16)	22.49	72.10(12:44:19)	71.45(04:08:59)	71.87	22.19(19:02:49)	22.02(12:30:14)	22.12	72.57(13:49:39)	72.05(12:30:22)	72.25	63.92(12:44:19)	63.44(04:07:41)	63.56	22.24(12:44:19)	22.07(04:07:31)	22.10	63.92(12:30:14)	63.44(13:49:45)	63.54	22.05(20:17:46)	21.95(19:02:49)	22.03
39	22.05(12:44:19)	21.99(04:07:30)	22.00	71.70(04:07:30)	71.26(04:07:36)	71.34	21.99(13:49:39)	21.89(19:02:49)	21.95	72.07(20:17:45)	71.44(12:30:17)	71.57	63.72(14:34:15)	63.12(13:42:44)	63.22	22.17(10:56:33)	21.86(04:07:30)	21.96	63.60(12:30:13)	63.00(20:17:49)	63.06	21.66(19:02:49)	21.56(12:30:13)	21.64
40	21.98(12:44:19)	21.84(04:07:31)	21.89	71.87(12:44:19)	71.26(04:07:39)	71.59	22.24(20:17:45)	22.15(13:49:39)	22.21	72.85(20:17:45)	71.96(13:49:50)	72.27	63.88(19:57:15)	63.34(14:34:25)	63.62	21.85(12:44:19)	21.72(04:07:31)	21.76	63.78(12:30:14)	63.38(12:30:16)	63.46	21.78(12:30:14)	21.68(00:00:00)	21.72
