# Supplementary material for: Reconstruction of missing data in transferred generative adversarial networks with small sample data
Source: PLoS One. 2025 Jun 5;20(6):e0322323. doi: 10.1371/journal.pone.0322323 (PMC12140267; doi:10.1371/journal.pone.0322323)
Supplement: S1 Data — (ZIP) [file pone.0322323.s001.zip › Dataset/DCBSDY0512.xls]

## Sheet: 报表
Serial Number	Determine the maximum value of direct current voltage (in volts)	Locate the minimum value of DC voltage (in volts)	Average value of DC voltage (volts)）	Locate the maximum value of the AC voltage (in volts)	Locate the minimum value of the AC voltage (in volts)	Average value of AC voltage (volts) for positioning	Maximum reverse DC voltage (volts)	Minimum reverse-phase DC voltage (volts)	Average value of reverse-phase DC voltage (volts)	Maximum value of reverse-phase AC voltage (volts)	Minimum value of reverse-phase AC voltage (volts)	Average value of reverse-phase AC voltage (volts)	Maximum value of AC voltage between X1 and X2 (volts)	Minimum value of AC voltage between X1 and X2 (volts)	Average value of AC voltage between X1 and X2 (volts)	Maximum value of DC voltage (V) of X1X2	Minimum value of DC voltage (V) of X1X2	Average value of DC voltage (V) of X1X2	The maximum value of AC voltage between X1 and X3 (volts)）	Minimum value of AC voltage of X1X3 (volts)	Average value of AC voltage (X1X3) (volts)	Maximum value of DC voltage (V) of X1X3	Minimum value of DC voltage (V) of X1X3	Average value of DC voltage (X1X3) (volts)
Filtering
1	22.45(03:17:48)	22.14(17:41:42)	22.34	73.29(00:04:09)	72.79(00:00:00)	72.87	22.58(03:17:24)	22.41(00:03:34)	22.47	72.54(00:03:34)	72.12(00:03:36)	72.16	63.98(00:05:00)	63.50(00:04:31)	63.51	22.38(00:00:00)	22.31(00:04:09)	22.28	63.66(00:03:34)	63.20(00:03:38)	63.30	21.91(00:03:34)	21.91(00:03:34)	21.91
2	21.98(03:17:48)	21.55(00:00:00)	21.97	73.08(03:17:48)	72.46(00:04:18)	72.60	22.04(00:03:34)	21.97(03:17:24)	22.02	71.82(00:03:34)	71.23(03:17:27)	71.43	63.64(00:04:09)	63.10(00:00:00)	63.16	22.31(00:04:09)	22.00(00:00:00)	22.17	63.12(00:03:34)	62.34(00:03:40)	62.50	21.95(03:17:24)	21.84(00:03:34)	21.88
3	22.29(00:04:10)	22.22(00:00:00)	22.28	72.83(00:04:10)	72.29(03:17:52)	72.35	21.56(03:17:25)	21.46(00:03:34)	21.49	72.19(00:03:34)	71.75(00:03:39)	71.89	64.16(00:04:10)	63.70(00:00:00)	63.81	22.30(00:04:10)	22.13(00:00:00)	22.28	63.90(03:17:25)	63.44(00:03:38)	63.51	21.96(03:17:25)	21.66(03:17:27)	21.74
4	21.94(00:04:09)	21.74(00:00:00)	21.86	72.10(00:04:09)	71.46(00:00:00)	71.52	21.48(03:17:24)	21.38(00:03:34)	21.41	71.91(00:03:34)	71.42(03:17:27)	71.56	63.90(00:04:09)	63.36(00:00:00)	63.50	22.20(03:17:48)	22.00(00:00:00)	22.21	63.68(00:03:34)	63.20(00:03:35)	63.21	21.89(03:17:24)	21.86(00:03:34)	21.87
5	21.80(03:17:48)	21.77(00:00:00)	21.78	72.83(00:05:02)	72.17(00:00:00)	72.37	22.06(03:17:24)	21.92(00:03:34)	21.97	72.33(00:03:34)	71.77(00:03:35)	71.83	63.84(00:04:09)	63.18(00:00:00)	63.22	21.85(00:00:00)	21.80(00:04:09)	21.86	64.14(00:03:34)	63.36(00:03:44)	63.59	21.81(03:17:24)	21.78(00:03:34)	21.79
6	22.63(00:04:15)	22.46(00:00:00)	22.60	71.59(03:17:54)	70.94(00:13:50)	71.02	22.30(03:17:30)	22.03(00:03:40)	22.12	71.59(00:03:40)	71.10(00:03:42)	71.24	63.72(00:04:15)	63.18(04:39:17)	63.20	22.50(00:04:15)	22.30(00:00:00)	22.50	63.20(00:03:40)	62.82(00:03:43)	62.90	22.32(00:03:40)	22.29(03:17:30)	22.31
7	22.67(00:04:15)	22.60(03:17:54)	22.63	73.17(03:17:54)	72.51(00:00:00)	72.65	22.41(00:03:40)	22.41(00:03:40)	22.41	71.65(03:17:30)	71.21(00:03:40)	71.22	63.60(00:04:15)	63.22(00:00:00)	63.19	22.15(00:00:00)	22.05(00:04:15)	22.11	63.06(00:03:40)	62.66(00:03:41)	62.68	22.13(00:03:40)	22.03(03:17:30)	22.10
8	22.39(00:00:00)	22.32(00:04:15)	22.37	72.07(03:17:54)	71.58(00:00:00)	71.58	21.84(03:17:31)	21.74(00:03:40)	21.77	72.31(00:03:40)	71.84(00:03:46)	72.08	63.46(00:04:15)	63.00(00:00:00)	63.01	22.07(00:00:00)	21.97(00:04:15)	22.00	63.38(00:03:40)	62.96(00:03:43)	63.06	21.92(03:17:31)	21.75(00:03:40)	21.81
9	22.28(03:17:54)	21.87(00:00:00)	22.25	72.43(03:17:54)	71.91(00:00:00)	71.99	21.73(00:03:40)	21.65(03:17:30)	21.70	71.19(03:17:30)	70.91(00:03:40)	71.00	63.82(00:04:15)	63.36(03:18:29)	63.43	22.29(00:04:15)	22.02(00:00:00)	22.23	63.44(00:03:40)	63.36(03:17:30)	63.41	22.08(00:03:40)	21.98(03:17:30)	22.05
10	22.32(00:00:00)	22.28(00:04:15)	22.34	71.28(03:17:54)	70.71(00:04:24)	70.85	22.21(00:03:40)	21.96(03:17:30)	22.13	71.30(00:03:40)	70.85(00:03:42)	70.96	62.78(00:05:00)	62.28(00:00:00)	62.32	21.82(00:00:00)	21.82(00:00:00)	21.84	62.56(00:03:40)	62.18(00:03:41)	62.19	21.82(00:03:40)	21.82(00:03:40)	21.82
11	21.97(00:03:36)	21.66(00:03:39)	21.83	71.98(00:03:36)	71.25(06:19:25)	71.26	22.44(03:17:29)	22.13(20:29:14)	22.30	72.22(00:04:05)	71.44(13:59:19)	71.76	62.82(00:03:36)	62.22(03:05:01)	62.31	22.16(03:10:54)	21.85(03:11:18)	21.88	62.96(03:05:16)	62.36(13:59:22)	62.62	22.49(00:04:05)	22.09(12:41:36)	22.31
12	22.28(19:56:50)	22.00(03:05:00)	22.06	71.79(00:03:36)	71.25(03:07:02)	71.42	22.96(00:04:05)	22.50(19:14:16)	22.81	71.31(00:04:05)	70.49(13:59:50)	70.73	62.96(00:03:36)	62.52(03:07:03)	62.86	22.10(03:10:55)	21.89(00:03:36)	21.99	63.12(03:05:16)	62.40(12:42:07)	62.61	22.22(03:05:16)	21.81(13:59:16)	21.96
13	22.37(12:47:33)	22.03(00:03:38)	22.18	72.38(00:03:37)	71.65(06:20:46)	72.01	22.17(03:09:38)	21.83(20:29:15)	21.95	72.07(00:04:05)	71.16(12:41:42)	71.40	63.50(00:03:37)	62.96(03:07:02)	63.08	22.27(03:10:55)	22.00(06:19:22)	22.04	63.42(00:04:05)	62.74(13:59:19)	62.91	22.44(03:17:29)	22.04(13:59:16)	22.23
14	22.40(19:56:50)	22.08(03:05:00)	22.18	72.76(00:03:36)	72.03(03:07:02)	72.23	22.21(00:04:05)	21.87(19:14:16)	22.06	73.30(00:04:05)	72.29(13:59:18)	72.61	63.34(03:09:53)	62.80(00:03:40)	63.05	22.14(19:56:50)	21.91(14:34:04)	21.96	64.30(00:04:05)	63.70(12:41:37)	63.84	21.90(03:05:16)	21.59(13:59:16)	21.72
15	22.61(10:21:36)	22.25(00:03:41)	22.44	72.57(00:03:36)	71.82(03:05:02)	72.05	21.99(03:09:38)	21.63(20:29:14)	21.77	71.98(00:04:05)	71.32(19:14:18)	71.42	63.72(12:47:33)	63.12(03:07:07)	63.38	22.03(12:47:33)	21.85(03:05:00)	21.96	63.70(00:04:05)	63.02(00:00:00)	63.20	22.12(00:04:05)	21.77(19:14:16)	21.91
16	21.95(03:05:37)	21.72(15:21:57)	21.85	71.61(03:05:37)	71.01(17:14:22)	71.06	21.92(09:18:01)	21.78(00:03:41)	21.84	71.40(03:05:11)	70.80(09:18:03)	70.96	63.70(03:05:37)	63.16(00:00:00)	63.36	22.44(11:22:02)	22.17(00:00:00)	22.34	63.26(03:05:11)	62.64(16:54:38)	62.84	22.23(03:17:20)	21.99(14:29:42)	22.08
17	21.96(03:17:40)	21.74(00:00:00)	21.84	71.89(03:17:40)	71.26(09:52:48)	71.46	21.91(03:17:20)	21.85(14:29:43)	21.88	71.45(11:06:25)	70.82(09:18:16)	70.96	63.64(00:03:56)	63.10(00:00:00)	63.22	22.11(09:52:39)	21.77(00:00:00)	21.91	63.18(03:05:11)	62.64(09:18:06)	62.82	22.28(03:05:11)	21.92(03:05:12)	22.00
18	22.00(17:14:17)	21.66(18:36:23)	21.78	71.98(03:05:38)	71.25(09:55:02)	71.40	22.24(03:05:12)	21.93(03:05:14)	22.13	71.15(03:05:12)	70.52(11:06:34)	70.68	63.60(00:03:56)	63.00(00:00:00)	63.20	21.67(00:00:00)	21.44(18:36:23)	21.57	62.86(00:03:41)	62.24(09:18:04)	62.43	21.78(03:05:12)	21.57(14:29:43)	21.62
19	22.20(00:03:56)	21.77(15:21:57)	21.90	71.63(03:05:37)	70.81(03:28:53)	71.08	22.45(11:06:25)	22.21(00:03:41)	22.29	71.33(03:05:11)	70.63(09:18:02)	70.76	63.18(03:05:37)	62.64(00:12:08)	62.77	22.32(03:17:40)	21.97(18:36:22)	22.16	63.50(17:39:31)	62.72(14:30:21)	63.07	22.45(17:39:31)	22.14(17:39:34)	22.24
20	22.30(03:17:40)	22.06(18:36:22)	22.21	71.15(03:17:40)	70.45(15:22:04)	70.71	22.01(03:05:11)	21.77(09:18:01)	21.86	71.42(03:17:20)	70.77(09:20:23)	70.90	63.30(00:03:56)	62.84(11:22:13)	62.99	22.36(03:17:40)	22.10(18:36:22)	22.24	63.60(00:03:41)	63.00(09:18:09)	63.16	22.03(03:05:11)	21.86(09:18:01)	21.91
21	22.29(03:17:11)	21.79(00:00:00)	21.99	73.77(00:05:00)	72.94(00:00:00)	73.12	22.00(00:57:27)	21.83(00:04:38)	22.00	72.45(00:04:38)	71.82(00:57:32)	71.83	64.54(00:05:00)	63.90(00:59:27)	64.00	21.54(03:17:11)	21.20(00:00:00)	21.51	64.10(00:04:38)	63.50(00:59:47)	63.52	21.80(00:57:27)	21.75(00:04:38)	21.80
22	22.70(03:17:11)	22.35(01:28:58)	22.38	73.01(00:05:00)	72.29(01:29:03)	72.49	21.99(00:04:38)	21.93(00:59:42)	21.93	72.50(00:04:38)	71.89(00:59:46)	71.90	64.36(00:05:00)	63.74(00:00:00)	63.82	21.71(00:05:00)	21.47(00:00:00)	21.71	64.22(00:57:27)	63.78(00:59:44)	63.79	21.84(00:57:27)	21.54(00:57:34)	21.67
23	22.87(00:05:00)	22.40(00:00:00)	22.72	73.60(00:05:00)	72.86(00:00:00)	73.01	21.76(00:04:38)	21.58(00:59:42)	21.59	72.64(00:59:42)	71.98(00:04:44)	72.18	64.42(00:05:00)	63.78(00:00:00)	63.97	21.82(03:17:11)	21.59(00:00:00)	21.83	64.20(00:04:38)	63.80(00:04:43)	64.10	21.46(00:04:38)	21.15(00:04:45)	21.26
24	21.94(03:17:12)	21.61(13:54:28)	21.78	73.22(00:05:00)	72.67(01:29:06)	72.91	21.64(00:04:38)	21.29(00:57:28)	21.39	73.08(00:04:38)	72.17(00:57:39)	72.44	64.74(00:05:00)	64.20(00:00:00)	64.34	21.67(00:59:22)	21.50(00:00:00)	21.54	64.60(00:04:38)	64.04(00:57:30)	64.12	21.67(00:59:42)	21.37(00:59:48)	21.38
25	22.10(00:05:00)	21.93(01:28:58)	22.10	72.05(00:05:00)	71.40(01:29:02)	71.52	21.62(00:04:38)	21.42(00:59:42)	21.42	72.80(00:04:38)	71.98(03:16:49)	72.17	64.64(00:05:00)	63.94(00:03:40)	64.17	21.79(00:05:00)	21.49(00:16:10)	21.73	64.90(00:04:38)	64.34(00:57:30)	64.35	21.38(00:57:27)	21.31(00:04:38)	21.31
26	22.57(00:05:06)	22.37(01:29:04)	22.49	72.96(03:17:16)	72.10(01:29:06)	72.47	22.13(00:57:33)	21.89(03:16:53)	21.94	71.89(00:04:44)	71.35(00:57:36)	71.50	63.56(03:17:16)	63.00(01:29:11)	63.15	21.99(03:17:16)	21.77(00:00:00)	21.98	63.54(00:04:44)	63.18(00:04:45)	63.18	21.66(00:04:44)	21.53(00:57:33)	21.60
27	22.50(03:17:16)	22.23(00:00:00)	22.47	72.61(00:05:06)	72.05(00:00:00)	72.12	22.09(00:59:48)	21.83(00:04:44)	22.07	72.90(00:04:44)	72.36(00:57:44)	72.37	64.00(03:17:16)	63.48(01:29:09)	63.53	22.01(01:29:04)	21.85(00:00:00)	22.00	64.40(00:57:33)	63.94(00:57:34)	63.94	22.12(00:04:44)	21.99(03:16:53)	22.05
28	22.48(00:05:06)	22.41(00:00:00)	22.49	74.03(00:05:06)	73.36(01:29:06)	73.38	21.86(00:04:44)	21.56(00:04:49)	21.65	72.80(00:57:33)	71.63(00:59:58)	71.64	64.34(00:59:28)	63.64(01:29:06)	63.69	21.69(00:59:28)	21.55(00:00:00)	21.70	64.06(00:57:33)	63.12(00:58:19)	63.41	21.60(00:57:33)	21.53(00:04:44)	21.56
29	22.52(00:05:06)	22.15(01:29:04)	22.35	73.46(00:59:27)	72.82(01:29:26)	72.96	22.06(03:16:52)	21.75(03:16:57)	21.82	72.40(00:59:48)	71.77(00:57:45)	71.84	64.04(03:17:16)	63.48(01:29:48)	63.54	22.31(03:17:16)	21.90(00:00:00)	22.00	63.74(00:57:33)	63.34(00:57:34)	63.42	21.70(00:59:48)	21.60(00:57:33)	21.69
30	21.91(01:29:04)	21.60(01:29:09)	21.87	71.75(03:17:17)	71.10(00:00:00)	71.31	22.36(03:16:53)	22.15(00:04:44)	22.28	72.36(03:16:53)	71.79(00:57:36)	71.79	64.08(03:17:17)	63.54(01:29:24)	63.70	21.90(00:59:28)	21.73(00:05:06)	21.75	63.90(00:57:33)	63.36(00:04:47)	63.52	21.74(00:04:44)	21.54(00:57:33)	21.63
31	22.84(00:05:06)	22.49(18:36:05)	22.66	73.08(00:05:06)	72.53(03:17:46)	72.60	22.28(03:17:15)	22.04(11:16:15)	22.11	72.54(00:04:44)	71.89(09:27:19)	71.92	64.24(11:21:45)	63.70(03:17:46)	63.79	22.17(00:05:06)	21.96(00:00:00)	22.04	64.30(03:17:15)	63.62(11:16:18)	63.90	22.14(03:17:15)	21.90(09:27:16)	21.93
32	22.86(03:16:56)	22.55(00:00:00)	22.75	72.50(17:13:57)	71.72(03:17:46)	72.08	22.26(03:17:15)	21.79(14:40:17)	21.86	72.24(03:17:15)	71.39(01:52:24)	71.53	63.70(00:05:06)	63.16(03:17:53)	63.31	22.11(00:05:06)	21.87(00:00:00)	21.95	63.56(03:17:15)	62.86(01:53:32)	62.99	21.93(03:17:15)	21.71(17:04:16)	21.80
33	22.71(00:05:07)	22.36(00:00:00)	22.48	73.22(17:13:57)	72.56(01:18:23)	72.78	21.96(17:22:17)	21.69(01:52:16)	21.78	71.51(17:04:16)	70.85(11:16:23)	70.92	63.74(00:05:07)	63.18(00:00:00)	63.31	22.11(17:13:57)	21.86(03:16:56)	21.93	63.44(03:17:16)	62.78(09:27:19)	62.90	21.64(03:17:16)	21.37(17:04:16)	21.50
34	22.32(00:00:00)	22.06(03:16:55)	22.23	73.34(00:05:06)	72.53(18:36:33)	72.82	21.73(02:51:52)	21.43(01:52:16)	21.49	71.58(00:04:44)	71.04(09:27:18)	71.20	63.98(17:13:57)	63.50(00:05:53)	63.56	22.40(00:05:06)	22.12(00:00:00)	22.17	63.30(03:17:15)	62.66(01:52:21)	62.73	21.75(03:17:15)	21.47(14:40:17)	21.61
35	22.52(00:05:07)	22.20(09:52:21)	22.34	71.84(09:52:21)	71.19(03:17:58)	71.53	22.01(03:17:16)	21.77(11:16:15)	21.89	71.42(17:04:16)	70.78(14:40:21)	70.85	64.22(00:05:07)	63.76(09:52:25)	63.81	22.14(03:17:44)	21.87(00:00:00)	22.08	63.42(00:04:45)	62.82(09:27:28)	63.05	21.87(03:17:16)	21.46(11:16:15)	21.50
36	22.34(01:52:13)	22.04(01:52:37)	22.10	71.77(00:04:40)	71.21(06:19:48)	71.35	22.32(00:05:04)	21.98(12:29:25)	22.10	72.45(00:05:04)	71.60(03:17:31)	71.74	63.56(00:04:40)	63.00(06:20:14)	63.22	22.28(12:47:50)	22.14(06:19:39)	22.15	63.82(00:05:04)	62.96(12:29:28)	63.17	22.47(00:05:04)	22.15(12:29:25)	22.30
37	22.17(12:47:50)	22.02(01:52:13)	22.10	71.66(00:04:40)	71.03(01:52:21)	71.26	22.21(00:05:05)	21.91(19:02:22)	22.04	72.10(03:17:07)	71.44(19:05:43)	71.69	63.82(01:52:13)	63.30(06:19:44)	63.46	22.03(01:52:13)	21.93(06:19:39)	21.95	63.82(00:05:05)	63.14(19:02:41)	63.31	21.99(00:05:05)	21.72(19:02:22)	21.84
38	22.64(12:47:51)	22.36(06:19:39)	22.42	72.10(00:04:40)	71.45(01:52:29)	71.84	22.19(00:05:05)	21.99(03:17:07)	22.04	72.76(03:17:07)	72.05(13:49:24)	72.20	64.08(00:04:40)	63.44(06:19:42)	63.53	22.27(00:04:40)	21.96(00:04:43)	22.07	64.14(00:05:05)	63.44(13:49:28)	63.58	22.25(00:05:05)	21.91(12:29:26)	22.10
39	22.09(19:57:08)	21.92(06:19:39)	21.96	71.80(00:04:40)	71.17(06:20:20)	71.41	22.13(00:05:04)	21.85(19:02:22)	21.97	72.36(00:05:04)	71.51(12:29:26)	71.64	63.58(12:47:50)	63.12(06:19:45)	63.33	21.96(01:52:13)	21.86(19:57:08)	21.89	63.70(00:05:04)	63.00(12:29:28)	63.09	21.80(00:05:04)	21.56(12:29:25)	21.66
40	21.91(19:57:09)	21.70(06:19:39)	21.76	71.96(00:04:40)	71.33(01:52:16)	71.49	22.41(20:17:32)	22.11(19:02:22)	22.28	72.57(00:05:05)	72.03(19:02:26)	72.19	64.04(01:52:13)	63.42(06:19:40)	63.50	21.81(00:04:40)	21.76(12:47:50)	21.79	64.16(00:05:05)	63.32(20:17:33)	63.48	21.89(00:05:05)	21.71(20:17:32)	21.77
