# Supplementary material for: Reconstruction of missing data in transferred generative adversarial networks with small sample data
Source: PLoS One. 2025 Jun 5;20(6):e0322323. doi: 10.1371/journal.pone.0322323 (PMC12140267; doi:10.1371/journal.pone.0322323)
Supplement: S1 Data — (ZIP) [file pone.0322323.s001.zip › Dataset/DCBSDY0519.xls]

## Sheet: 报表
Serial Number	Determine the maximum value of direct current voltage (in volts)	Locate the minimum value of DC voltage (in volts)	Average value of DC voltage (volts)）	Locate the maximum value of the AC voltage (in volts)	Locate the minimum value of the AC voltage (in volts)	Average value of AC voltage (volts) for positioning	Maximum reverse DC voltage (volts)	Minimum reverse-phase DC voltage (volts)	Average value of reverse-phase DC voltage (volts)	Maximum value of reverse-phase AC voltage (volts)	Minimum value of reverse-phase AC voltage (volts)	Average value of reverse-phase AC voltage (volts)	Maximum value of AC voltage between X1 and X2 (volts)	Minimum value of AC voltage between X1 and X2 (volts)	Average value of AC voltage between X1 and X2 (volts)	Maximum value of DC voltage (V) of X1X2	Minimum value of DC voltage (V) of X1X2	Average value of DC voltage (V) of X1X2	The maximum value of AC voltage between X1 and X3 (volts)）	Minimum value of AC voltage of X1X3 (volts)	Average value of AC voltage (X1X3) (volts)	Maximum value of DC voltage (V) of X1X3	Minimum value of DC voltage (V) of X1X3	Average value of DC voltage (X1X3) (volts)
Filtering
1	22.34(03:32:49)	22.14(00:00:01)	22.24	73.41(01:41:11)	72.79(01:10:25)	72.96	22.58(00:04:07)	22.27(00:04:18)	22.39	72.54(02:58:09)	71.84(02:46:00)	71.96	64.04(01:41:11)	63.50(00:00:01)	63.51	22.31(00:00:01)	22.24(00:53:56)	22.30	63.76(02:45:54)	63.20(00:04:12)	63.26	22.08(02:45:54)	21.88(01:04:41)	21.95
2	21.94(02:36:09)	21.66(00:00:01)	21.89	73.08(03:32:49)	72.34(00:54:16)	72.49	22.17(01:37:02)	21.90(00:41:24)	21.99	71.82(01:04:41)	71.13(00:04:12)	71.24	63.80(03:32:49)	63.18(00:00:01)	63.25	22.34(01:10:20)	22.14(00:04:42)	22.18	63.12(00:04:07)	62.42(02:58:15)	62.55	22.12(02:58:09)	21.81(00:41:24)	21.90
3	22.29(00:00:01)	22.11(02:36:09)	22.20	72.92(03:32:49)	72.19(00:54:02)	72.27	21.70(02:58:10)	21.36(00:04:23)	21.50	72.29(00:04:08)	71.75(00:04:12)	71.82	64.32(03:32:49)	63.70(02:56:03)	63.76	22.40(00:04:43)	22.23(00:53:56)	22.26	63.90(03:33:11)	63.28(00:04:18)	63.40	21.93(01:04:42)	21.60(03:30:33)	21.77
4	22.01(00:53:56)	21.84(00:00:01)	21.85	72.17(01:41:11)	71.18(01:11:34)	71.54	21.55(02:58:09)	21.25(00:04:07)	21.34	72.03(00:04:07)	71.23(01:05:32)	71.38	64.06(03:32:49)	63.46(00:54:02)	63.51	22.34(03:32:49)	22.14(00:53:56)	22.19	63.68(02:25:45)	62.98(02:58:18)	63.09	21.93(01:04:41)	21.79(00:41:23)	21.86
5	21.97(01:41:12)	21.63(01:03:57)	21.74	72.90(02:58:33)	72.17(00:54:19)	72.27	22.06(01:37:02)	21.89(02:45:54)	21.94	72.26(01:04:42)	71.60(00:04:16)	71.70	63.84(03:32:49)	63.24(00:00:01)	63.38	22.06(03:32:49)	19.84(01:03:56)	21.80	64.06(02:58:09)	63.36(00:04:24)	63.59	21.98(02:58:09)	21.74(00:04:08)	21.88
6	22.60(03:32:54)	22.34(01:10:26)	22.52	71.59(02:58:39)	70.87(02:02:31)	71.04	22.33(00:04:13)	0.00(02:25:51)	22.17	232.50(02:25:51)	70.98(00:41:45)	71.18	63.72(02:58:39)	63.12(02:02:31)	63.49	22.64(02:55:38)	22.40(02:02:31)	22.46	63.36(00:41:29)	62.74(01:37:32)	62.91	22.48(01:04:47)	22.25(01:37:08)	22.32
7	22.82(03:32:54)	22.50(01:10:26)	22.53	73.17(02:36:15)	72.32(02:01:03)	72.56	22.72(01:04:47)	0.00(02:25:51)	22.50	235.00(02:25:51)	71.02(00:41:33)	71.18	63.68(02:58:39)	63.12(00:55:17)	63.25	22.15(02:55:38)	21.98(00:54:02)	22.05	63.14(02:25:51)	62.60(00:41:35)	62.67	22.20(00:04:13)	21.89(00:04:23)	21.99
8	22.39(00:00:01)	22.24(02:36:15)	22.26	72.22(02:58:39)	71.51(01:43:58)	71.58	22.01(03:34:34)	0.00(02:25:51)	21.84	235.00(02:25:51)	71.84(00:41:37)	71.97	63.46(00:04:48)	62.90(00:54:38)	63.01	22.10(02:55:38)	21.90(01:41:18)	21.98	200.00(02:25:51)	62.96(00:04:34)	63.09	21.95(00:04:14)	0.00(02:25:51)	21.79
9	22.25(03:34:14)	21.98(00:00:01)	22.07	72.43(02:58:39)	71.72(00:54:29)	71.92	21.93(01:37:08)	21.62(00:41:29)	21.70	71.45(02:25:51)	70.73(01:04:49)	70.86	63.90(02:58:39)	63.36(00:00:01)	63.42	22.29(00:04:48)	22.05(00:54:02)	22.21	63.82(02:25:51)	63.20(00:04:23)	63.41	22.12(03:30:38)	21.91(02:25:51)	22.01
10	22.32(00:00:01)	22.09(02:55:38)	22.24	71.35(02:58:39)	70.64(01:10:35)	70.81	22.07(03:30:39)	0.00(02:25:51)	21.96	235.00(02:25:51)	70.69(01:37:16)	70.81	62.84(03:34:58)	62.22(02:56:54)	62.44	21.82(00:00:01)	21.68(01:10:26)	21.71	200.00(02:25:51)	62.02(00:41:31)	62.11	21.95(02:58:15)	0.00(02:25:51)	21.79
11	22.07(03:33:24)	21.77(00:04:01)	21.78	71.91(03:33:24)	71.35(00:04:04)	71.45	22.58(00:04:31)	22.13(02:02:53)	22.23	72.33(00:04:31)	71.53(02:00:23)	71.84	62.68(00:04:01)	62.22(02:20:10)	62.26	22.16(03:33:24)	21.92(00:04:01)	22.12	63.12(00:04:31)	62.48(03:32:59)	62.72	22.39(02:21:17)	22.13(00:00:01)	22.30
12	22.35(02:20:04)	22.03(00:04:01)	22.18	71.79(02:20:04)	71.16(01:24:21)	71.38	22.80(02:00:20)	22.54(00:00:01)	22.77	71.40(00:04:31)	70.56(02:00:28)	70.86	62.90(00:04:01)	62.52(01:24:31)	62.86	21.99(03:33:24)	21.82(00:04:01)	21.98	63.12(00:03:45)	62.56(02:00:23)	62.61	22.18(00:04:31)	21.84(00:00:01)	22.10
13	22.41(03:33:25)	22.07(00:04:01)	22.38	72.38(01:24:19)	71.65(00:04:07)	71.84	22.11(00:04:32)	21.83(03:32:56)	22.07	71.98(00:04:32)	71.25(02:01:06)	71.48	63.50(00:04:01)	63.04(01:24:22)	63.04	22.20(03:33:25)	22.07(01:24:19)	22.17	63.26(02:21:17)	62.80(03:32:56)	63.09	22.34(02:00:21)	22.04(00:00:01)	22.30
14	22.36(01:24:19)	22.05(01:24:28)	22.21	72.76(10:45:25)	72.10(01:24:22)	72.38	22.25(00:04:31)	21.91(00:00:01)	22.23	73.13(00:04:31)	72.29(00:00:01)	72.61	63.42(03:33:24)	62.86(01:24:23)	62.97	22.08(03:33:24)	21.91(00:04:01)	22.07	64.22(00:04:31)	63.70(02:00:25)	63.81	21.83(00:04:31)	21.55(03:32:55)	21.78
15	22.50(03:33:24)	22.32(00:04:01)	22.48	72.45(00:04:01)	71.82(02:26:11)	71.99	21.92(00:04:31)	21.66(02:00:20)	21.86	72.07(00:04:31)	71.32(00:00:01)	71.56	63.72(03:33:24)	63.12(02:26:27)	63.27	22.13(00:04:01)	21.92(01:24:19)	22.05	63.48(00:04:31)	63.02(02:00:24)	63.09	21.99(00:00:01)	21.73(03:32:55)	21.95
16	22.07(03:20:55)	21.78(00:00:01)	21.98	71.73(02:21:34)	70.91(03:21:11)	71.14	22.09(01:48:20)	21.78(00:55:12)	21.87	71.52(02:14:27)	70.91(00:55:14)	71.03	63.70(01:24:21)	62.94(03:20:55)	63.25	22.41(02:28:59)	22.13(03:21:11)	22.27	63.40(00:04:03)	62.74(00:55:14)	62.87	22.23(02:28:02)	21.99(09:18:08)	22.04
17	22.06(03:33:17)	21.67(00:00:01)	21.97	71.80(02:21:34)	71.15(00:00:01)	71.32	22.22(02:21:15)	21.85(00:55:12)	21.96	71.73(03:32:51)	70.82(09:18:19)	70.92	63.64(00:04:36)	62.86(03:19:10)	63.41	22.11(03:20:13)	21.80(00:00:01)	21.92	63.34(03:32:51)	62.50(02:18:13)	62.70	22.28(01:48:21)	21.97(01:34:27)	22.00
18	21.90(09:53:36)	21.64(02:06:23)	21.72	71.91(00:04:36)	71.25(01:42:34)	71.38	22.28(03:32:52)	21.97(00:55:12)	22.09	71.33(02:21:15)	70.59(01:48:29)	70.68	63.60(01:41:13)	63.00(01:24:45)	63.28	21.63(02:21:35)	21.47(02:06:23)	21.58	62.96(02:21:15)	62.34(09:18:11)	62.47	21.85(02:28:02)	21.61(01:34:28)	21.65
19	22.17(02:40:03)	21.81(00:00:01)	22.06	71.53(02:21:34)	70.81(00:02:52)	71.14	22.55(02:41:03)	22.28(00:04:03)	22.38	71.45(02:21:15)	70.63(09:18:11)	70.80	63.24(03:17:47)	62.64(00:07:53)	62.73	22.35(02:41:20)	22.04(02:06:23)	22.09	63.50(01:48:20)	62.88(00:55:14)	62.99	22.38(02:21:15)	22.18(09:18:08)	22.26
20	22.33(09:53:36)	22.10(02:06:23)	22.23	71.15(00:04:36)	70.45(01:45:03)	70.67	22.01(00:55:12)	21.80(01:34:27)	21.89	71.61(03:32:51)	70.89(00:55:13)	70.99	63.38(02:21:35)	62.84(01:41:17)	62.91	22.36(01:24:21)	22.14(01:41:13)	22.20	63.70(03:32:51)	63.06(00:55:15)	63.11	22.10(02:14:28)	21.86(00:04:03)	22.01
21	22.26(01:20:14)	21.94(01:20:18)	22.05	73.67(02:16:22)	72.94(01:10:36)	73.02	22.11(01:07:55)	21.74(00:03:51)	21.81	72.54(03:09:53)	71.82(01:00:21)	71.88	64.60(03:10:19)	63.90(01:10:25)	64.08	21.68(03:31:34)	21.37(01:10:11)	21.41	64.20(00:03:45)	63.40(01:01:11)	63.64	21.97(01:17:12)	21.68(03:06:26)	21.79
22	22.70(03:04:56)	22.38(00:00:01)	22.50	73.13(03:10:19)	72.29(01:05:35)	72.55	22.20(03:06:26)	21.96(00:03:46)	21.98	72.50(02:15:58)	71.89(01:00:22)	71.95	64.36(03:06:48)	63.74(01:10:25)	63.88	21.79(03:10:19)	21.61(01:05:28)	21.70	64.32(00:03:46)	63.62(02:16:08)	63.83	21.87(02:43:39)	21.57(02:43:47)	21.71
23	22.91(03:06:48)	22.57(02:53:08)	22.64	73.72(03:10:20)	72.86(01:05:41)	73.02	21.86(03:04:33)	21.61(01:00:18)	21.69	72.73(00:03:46)	71.98(03:27:54)	72.20	64.46(03:10:20)	63.78(01:20:22)	63.96	21.99(00:04:14)	21.68(00:04:18)	21.85	64.50(01:17:12)	63.88(00:03:49)	64.05	21.49(02:50:29)	21.19(02:50:34)	21.29
24	22.00(01:20:14)	21.61(00:00:01)	21.67	73.41(03:06:48)	72.77(01:05:33)	72.84	21.60(02:43:39)	21.36(01:17:12)	21.41	73.08(00:03:45)	72.17(02:52:09)	72.45	64.90(02:50:51)	64.26(01:05:31)	64.35	21.67(01:05:27)	21.47(01:10:11)	21.54	64.66(00:03:45)	63.88(00:03:53)	64.18	21.67(02:15:58)	21.43(01:00:17)	21.46
25	22.31(02:50:51)	21.96(03:11:39)	22.16	72.12(01:20:14)	71.40(01:05:31)	71.57	21.73(01:07:55)	21.39(01:08:06)	21.52	72.80(01:07:55)	71.91(03:28:10)	72.15	64.80(03:31:34)	63.88(02:59:36)	64.05	21.83(02:53:07)	21.36(03:04:56)	21.71	64.98(01:17:12)	64.18(01:00:29)	64.35	21.48(02:50:29)	21.24(01:00:17)	21.32
26	22.71(02:44:07)	22.40(02:44:40)	22.54	72.86(00:04:20)	72.10(01:07:48)	72.31	22.13(02:40:56)	21.89(03:27:55)	21.99	71.96(02:43:45)	71.23(01:00:44)	71.40	63.56(00:04:20)	63.08(01:05:39)	63.11	22.09(01:20:20)	21.77(01:20:44)	21.95	63.62(01:17:17)	63.08(01:00:25)	63.16	21.84(02:16:04)	21.56(01:00:23)	21.61
27	22.60(01:10:17)	22.35(01:05:33)	22.38	72.80(01:10:17)	72.05(01:07:03)	72.43	22.16(02:50:35)	21.90(00:03:51)	21.97	73.08(03:06:32)	72.43(00:03:53)	72.51	64.10(02:53:13)	63.54(01:05:41)	63.57	22.15(00:04:20)	21.92(02:44:07)	22.02	64.32(01:08:01)	63.88(00:03:52)	63.97	22.16(02:43:45)	21.95(01:00:23)	22.01
28	22.62(02:50:57)	22.38(02:53:13)	22.50	74.10(02:16:28)	73.36(00:00:01)	73.50	21.86(03:10:00)	21.58(02:50:35)	21.70	72.73(01:08:01)	71.51(01:00:44)	71.65	64.44(02:42:37)	63.56(04:06:32)	63.83	21.92(00:04:20)	21.58(01:05:34)	21.64	64.06(01:08:01)	63.18(01:00:32)	63.26	21.76(01:17:18)	21.56(02:50:35)	21.65
29	22.52(01:05:33)	22.21(01:05:34)	22.40	73.58(00:04:20)	72.91(02:29:16)	72.98	22.10(01:08:01)	21.79(01:00:23)	21.91	72.50(01:17:17)	71.84(01:00:26)	71.95	64.10(00:04:20)	63.48(01:06:10)	63.55	22.11(03:05:02)	22.01(00:00:01)	22.10	63.90(02:16:03)	63.34(01:00:25)	63.40	21.83(02:50:35)	21.60(01:00:23)	21.65
30	21.95(01:05:33)	21.71(03:31:40)	21.74	71.75(03:10:25)	71.21(00:07:43)	71.29	22.43(03:04:38)	22.08(03:27:56)	22.18	72.36(01:08:01)	71.72(03:28:17)	71.86	64.24(00:04:20)	63.60(01:05:46)	63.68	21.90(03:10:25)	21.69(02:42:37)	21.82	63.90(01:00:23)	63.36(00:04:06)	63.47	21.87(03:06:32)	21.58(01:00:23)	21.68
31	22.81(01:47:00)	22.56(02:03:38)	22.77	73.17(03:16:23)	72.53(02:53:51)	72.84	22.32(02:21:10)	22.01(00:03:52)	22.13	72.80(02:21:10)	71.98(09:27:20)	72.09	64.30(03:06:50)	63.70(02:53:37)	63.75	22.31(00:04:25)	21.96(00:00:01)	22.07	64.36(03:16:38)	63.66(00:04:06)	63.77	22.21(03:12:34)	21.90(01:29:07)	22.06
32	22.93(03:12:16)	22.61(02:53:34)	22.68	72.50(03:09:55)	71.72(03:33:50)	72.14	22.15(03:17:51)	21.79(00:03:52)	21.95	72.24(02:21:10)	71.39(01:29:15)	71.48	63.70(02:22:56)	63.22(01:03:05)	63.32	22.21(00:04:25)	21.83(00:00:01)	22.04	63.64(02:21:10)	62.94(01:29:11)	63.00	22.00(02:21:10)	21.68(00:03:52)	21.82
33	22.67(02:22:56)	22.33(00:00:01)	22.53	73.22(03:06:51)	72.49(03:30:06)	72.61	22.06(03:17:51)	21.77(01:29:07)	21.86	71.58(02:21:11)	70.85(01:30:09)	70.96	63.74(00:04:25)	63.18(01:47:36)	63.22	22.22(03:06:51)	21.73(03:32:27)	22.01	63.38(02:34:54)	62.86(03:16:59)	62.96	21.71(01:53:03)	21.40(00:03:52)	21.59
34	22.39(03:26:19)	22.03(02:53:34)	22.15	73.46(03:06:50)	72.53(02:54:04)	72.69	21.76(03:12:34)	21.40(09:27:26)	21.52	71.91(03:16:38)	70.85(03:22:37)	71.21	64.04(03:09:55)	63.42(02:53:42)	63.52	22.44(02:34:36)	22.12(02:34:41)	22.22	63.36(02:21:10)	62.58(03:22:37)	62.77	21.85(03:17:51)	21.40(03:22:37)	21.61
35	22.40(03:09:56)	22.23(00:00:01)	22.29	71.96(03:06:51)	71.19(00:00:01)	71.54	22.08(03:10:24)	21.80(01:29:07)	21.86	71.60(02:58:42)	70.78(02:21:55)	71.06	64.22(01:46:59)	63.66(02:54:13)	63.91	22.17(02:34:36)	21.93(00:00:01)	22.01	63.50(02:21:11)	62.96(01:29:08)	62.99	21.80(03:16:39)	21.49(00:03:52)	21.64
36	22.34(03:31:38)	22.00(00:32:29)	22.30	71.87(01:41:26)	71.33(00:32:17)	71.41	22.25(02:07:11)	21.98(03:30:21)	22.13	72.36(00:04:18)	71.60(00:00:01)	71.81	63.56(01:20:13)	63.10(01:43:14)	63.31	22.34(02:34:14)	22.07(00:03:50)	22.21	63.66(00:04:18)	62.96(00:55:00)	63.26	22.40(00:04:18)	22.19(03:30:21)	22.32
37	22.20(02:34:14)	21.99(00:32:15)	22.17	71.66(01:20:13)	71.03(01:45:06)	71.12	22.14(00:04:19)	21.98(00:00:01)	22.09	72.36(00:04:19)	71.53(00:00:01)	71.75	63.82(02:10:50)	63.36(00:32:16)	63.48	22.07(02:10:50)	21.93(00:03:50)	22.01	63.82(00:04:19)	63.20(01:37:55)	63.37	21.95(00:04:19)	21.72(02:25:28)	21.86
38	22.57(01:20:13)	22.36(00:03:50)	22.55	72.19(02:10:50)	71.45(01:21:15)	71.65	22.23(00:04:19)	21.99(02:25:29)	22.10	72.76(00:04:19)	72.12(00:00:01)	72.27	64.16(03:31:38)	63.44(01:20:24)	63.70	22.27(02:10:50)	22.03(00:32:15)	22.22	64.14(00:04:19)	63.44(02:07:17)	63.66	22.25(00:54:57)	22.02(00:00:01)	22.17
39	22.09(02:10:50)	21.85(00:03:50)	22.02	71.80(00:32:14)	71.26(01:44:37)	71.37	22.06(00:04:18)	21.85(02:25:28)	21.97	72.24(00:04:18)	71.44(00:00:01)	71.69	63.66(01:20:13)	63.18(00:32:16)	63.37	22.13(01:41:26)	21.86(00:32:14)	22.02	63.92(00:04:18)	63.06(00:54:59)	63.13	21.80(00:54:57)	21.49(00:54:59)	21.62
40	21.94(02:10:01)	21.77(00:03:50)	21.91	72.14(03:31:38)	71.19(00:32:43)	71.58	22.60(00:04:19)	22.15(00:00:01)	22.25	72.85(00:04:19)	72.03(00:00:01)	72.20	64.04(02:10:01)	63.50(00:32:24)	63.67	21.92(03:31:38)	21.72(00:32:15)	21.89	63.94(01:37:31)	63.38(00:55:00)	63.53	22.02(00:04:19)	21.68(02:25:30)	21.90
